# Supplementary material for: rbcL gene in global molecular data repository
Source: Data Brief. 2022 Mar 23;42:108090. doi: 10.1016/j.dib.2022.108090 (PMC8987485; doi:10.1016/j.dib.2022.108090)
Supplement: Supplementary file 3 [file mmc3.xlsx]

## Sheet: clean_data1
Column1	create-date	primary-accession	phylum	class	order	family	genus	species	Country	continent
0	2020-06-18	LC548440	Streptophyta	Magnoliopsida	Cucurbitales	Cucurbitaceae	Luffa	aegyptiaca
1	2020-06-18	LC548439	Streptophyta	Magnoliopsida	Cucurbitales	Cucurbitaceae	Luffa	aegyptiaca
2	2020-06-18	LC548438	Streptophyta	Magnoliopsida	Cucurbitales	Cucurbitaceae	Luffa	aegyptiaca
3	2020-06-18	LC548437	Streptophyta	Magnoliopsida	Cucurbitales	Cucurbitaceae	Luffa	aegyptiaca
4	2020-06-18	LC548436	Streptophyta	Magnoliopsida	Cucurbitales	Cucurbitaceae	Luffa	aegyptiaca
5	2020-06-18	LC548435	Streptophyta	Magnoliopsida	Cucurbitales	Cucurbitaceae	Luffa	aegyptiaca
6	2020-06-18	LC548434	Streptophyta	Magnoliopsida	Cucurbitales	Cucurbitaceae	Luffa	aegyptiaca
7	2020-06-18	LC548433	Streptophyta	Magnoliopsida	Cucurbitales	Cucurbitaceae	Luffa	aegyptiaca
8	2020-06-18	LC548432	Streptophyta	Magnoliopsida	Cucurbitales	Cucurbitaceae	Luffa	aegyptiaca
9	2020-06-18	MK056106	Streptophyta	Magnoliopsida	Asterales	Asteraceae	Gynoxys	mandonii	Germany	Europe
10	2020-06-17	MK637830	Streptophyta	Magnoliopsida	Brassicales	Brassicaceae	Yosemitea	repanda	Canada	North America
11	2020-06-17	MK637829	Streptophyta	Magnoliopsida	Brassicales	Brassicaceae	Shehbazia	tibetica	Canada	North America
12	2020-06-17	MK637828	Streptophyta	Magnoliopsida	Brassicales	Brassicaceae	Pseudofortuynia	leucoclada	Canada	North America
13	2020-06-17	MK637827	Streptophyta	Magnoliopsida	Brassicales	Brassicaceae	Nerisyrenia	camporum	Canada	North America
14	2020-06-17	MK637826	Streptophyta	Magnoliopsida	Brassicales	Brassicaceae	Neuontobotrys	berningeri	Canada	North America
15	2020-06-17	MK637825	Streptophyta	Magnoliopsida	Brassicales	Brassicaceae	Malcolmia	bicolor	Canada	North America
16	2020-06-17	MK637824	Streptophyta	Magnoliopsida	Brassicales	Brassicaceae	Halimolobos	jaegeri	Canada	North America
17	2020-06-17	MK637823	Streptophyta	Magnoliopsida	Brassicales	Brassicaceae	Farsetia	occidentalis	Canada	North America
18	2020-06-17	MK637822	Streptophyta	Magnoliopsida	Brassicales	Brassicaceae	Conringia	clavata	Canada	North America
19	2020-06-17	MK637821	Streptophyta	Magnoliopsida	Brassicales	Brassicaceae	Atacama	nivea	Canada	North America
20	2020-06-17	MK637820	Streptophyta	Magnoliopsida	Brassicales	Brassicaceae	Zuvanda	crenulata	Canada	North America
21	2020-06-17	MK637819	Streptophyta	Magnoliopsida	Brassicales	Brassicaceae	Yinshania	henryi	Canada	North America
22	2020-06-17	MK637818	Streptophyta	Magnoliopsida	Brassicales	Brassicaceae	Yinshania	furcatopilosa	Canada	North America
23	2020-06-17	MK637817	Streptophyta	Magnoliopsida	Brassicales	Brassicaceae	Yinshania	acutangula	Canada	North America
24	2020-06-17	MK637816	Streptophyta	Magnoliopsida	Brassicales	Brassicaceae	Vella	lucentina	Canada	North America
25	2020-06-17	MK637815	Streptophyta	Magnoliopsida	Brassicales	Brassicaceae	Teesdalia	nudicaulis	Canada	North America
26	2020-06-17	MK637814	Streptophyta	Magnoliopsida	Brassicales	Tropaeolaceae	Tropaeolum	majus	Canada	North America
27	2020-06-17	MK637813	Streptophyta	Magnoliopsida	Brassicales	Brassicaceae	Thelypodium	laciniatum	Canada	North America
28	2020-06-17	MK637812	Streptophyta	Magnoliopsida	Brassicales	Brassicaceae	Tropidocarpum	gracile	Canada	North America
29	2020-06-17	MK637811	Streptophyta	Magnoliopsida	Brassicales	Brassicaceae	Turritis	glabra	Canada	North America
30	2020-06-17	MK637810	Streptophyta	Magnoliopsida	Brassicales	Brassicaceae	Thlaspi	arvense	Canada	North America
31	2020-06-17	MK637809	Streptophyta	Magnoliopsida	Brassicales	Brassicaceae	Schizopetalon	walkeri	Canada	North America
32	2020-06-17	MK637808	Streptophyta	Magnoliopsida	Brassicales	Brassicaceae	Sterigmostemum	violaceum	Canada	North America
33	2020-06-17	MK637807	Streptophyta	Magnoliopsida	Brassicales	Brassicaceae	Scapiarabis	saxicola	Canada	North America
34	2020-06-17	MK637806	Streptophyta	Magnoliopsida	Brassicales	Brassicaceae	Schouwia	purpurea	Canada	North America
35	2020-06-17	MK637805	Streptophyta	Magnoliopsida	Brassicales	Brassicaceae	Stanleya	pinnata	Canada	North America
36	2020-06-17	MK637804	Streptophyta	Magnoliopsida	Brassicales	Brassicaceae	Sandbergia	perplexa	Canada	North America
37	2020-06-17	MK637803	Streptophyta	Magnoliopsida	Brassicales	Brassicaceae	Savignya	parviflora	Canada	North America
38	2020-06-17	MK637802	Streptophyta	Magnoliopsida	Brassicales	Brassicaceae	Sisymbrium	officinale	Canada	North America
39	2020-06-17	MK637801	Streptophyta	Magnoliopsida	Brassicales	Brassicaceae	Scoliaxon	mexicanus	Canada	North America
40	2020-06-17	MK637800	Streptophyta	Magnoliopsida	Brassicales	Brassicaceae	Stenopetalum	lineare	Canada	North America
41	2020-06-17	MK637799	Streptophyta	Magnoliopsida	Brassicales	Brassicaceae	Sarcodraba	karraikensis	Canada	North America
42	2020-06-17	MK637798	Streptophyta	Magnoliopsida	Brassicales	Brassicaceae	Smelowskia	flavissima	Canada	North America
43	2020-06-17	MK637797	Streptophyta	Magnoliopsida	Brassicales	Brassicaceae	Sphaerocardamum	divaricatum	Canada	North America
44	2020-06-17	MK637796	Streptophyta	Magnoliopsida	Brassicales	Brassicaceae	Streptanthus	cooperi	Canada	North America
45	2020-06-17	MK637795	Streptophyta	Magnoliopsida	Brassicales	Brassicaceae	Stevenia	cheiranthoides	Canada	North America
46	2020-06-17	MK637794	Streptophyta	Magnoliopsida	Brassicales	Brassicaceae	Smelowskia	calycina	Canada	North America
47	2020-06-17	MK637793	Streptophyta	Magnoliopsida	Brassicales	Brassicaceae	Schimpera	arabica	Canada	North America
48	2020-06-17	MK637792	Streptophyta	Magnoliopsida	Brassicales	Brassicaceae	Subularia	aquatica	Canada	North America
49	2020-06-17	MK637791	Streptophyta	Magnoliopsida	Brassicales	Brassicaceae	Smelowskia	annua	Canada	North America
50	2020-06-17	MK637790	Streptophyta	Magnoliopsida	Brassicales	Brassicaceae	Sisymbrium	altissimum	Canada	North America
51	2020-06-17	MK637789	Streptophyta	Magnoliopsida	Brassicales	Brassicaceae	Smelowskia	altaica	Canada	North America
52	2020-06-17	MK637788	Streptophyta	Magnoliopsida	Brassicales	Brassicaceae	Malcolmia	africana	Canada	North America
53	2020-06-17	MK637787	Streptophyta	Magnoliopsida	Brassicales	Brassicaceae	Sisymbrium	aculeolatum	Canada	North America
54	2020-06-17	MK637786	Streptophyta	Magnoliopsida	Brassicales	Brassicaceae	Robeschia	schimperii	Canada	North America
55	2020-06-17	MK637785	Streptophyta	Magnoliopsida	Brassicales	Brassicaceae	Ricotia	lunaria	Canada	North America
56	2020-06-17	MK637784	Streptophyta	Magnoliopsida	Brassicales	Brassicaceae	Rorippa	islandica	Canada	North America
57	2020-06-17	MK637783	Streptophyta	Magnoliopsida	Brassicales	Brassicaceae	Rhizobotrya	alpina	Canada	North America
58	2020-06-17	MK637782	Streptophyta	Magnoliopsida	Brassicales	Brassicaceae	Pseudoturritis	turrita	Canada	North America
59	2020-06-17	MK637781	Streptophyta	Magnoliopsida	Brassicales	Brassicaceae	Pseudoarabidopsis	toxophylla	Canada	North America
60	2020-06-17	MK637780	Streptophyta	Magnoliopsida	Brassicales	Brassicaceae	Petrocallis	pyrenaica	Canada	North America
61	2020-06-17	MK637779	Streptophyta	Magnoliopsida	Brassicales	Brassicaceae	Pugionium	pterocarpum	Canada	North America
62	2020-06-17	MK637778	Streptophyta	Magnoliopsida	Brassicales	Brassicaceae	Physaria	pinetorum	Canada	North America
63	2020-06-17	MK637777	Streptophyta	Magnoliopsida	Brassicales	Brassicaceae	Parrya	pinnatifida	Canada	North America
64	2020-06-17	MK637776	Streptophyta	Magnoliopsida	Brassicales	Brassicaceae	Parolinia	ornata	Canada	North America
65	2020-06-17	MK637775	Streptophyta	Magnoliopsida	Brassicales	Brassicaceae	Pennellia	longifolia	Canada	North America
66	2020-06-17	MK637774	Streptophyta	Magnoliopsida	Brassicales	Brassicaceae	Paysonia	grandiflora	Canada	North America
67	2020-06-17	MK637773	Streptophyta	Magnoliopsida	Brassicales	Brassicaceae	Pseudocamelina	glaucophylla	Canada	North America
68	2020-06-17	MK637772	Streptophyta	Magnoliopsida	Brassicales	Brassicaceae	Polyctenium	fremontii	Canada	North America
69	2020-06-17	MK637771	Streptophyta	Magnoliopsida	Brassicales	Brassicaceae	Parodiodoxa	chionophila	Canada	North America
70	2020-06-17	MK637770	Streptophyta	Magnoliopsida	Brassicales	Brassicaceae	Phoenicaulis	cheiranthoides	Canada	North America
71	2020-06-17	MK637769	Streptophyta	Magnoliopsida	Brassicales	Brassicaceae	Orychophragmus	violaceus	Canada	North America
72	2020-06-17	MK637768	Streptophyta	Magnoliopsida	Brassicales	Brassicaceae	Menonvillea	linearis	Canada	North America
73	2020-06-17	MK637767	Streptophyta	Magnoliopsida	Brassicales	Brassicaceae	Oreophyton	falcatum	Canada	North America
74	2020-06-17	MK637766	Streptophyta	Magnoliopsida	Brassicales	Brassicaceae	Ochthodium	aegyptiacum	Canada	North America
75	2020-06-17	MK637765	Streptophyta	Magnoliopsida	Brassicales	Brassicaceae	Noccaea	vesicaria	Canada	North America
76	2020-06-17	MK637764	Streptophyta	Magnoliopsida	Brassicales	Brassicaceae	Neotorularia	torulosa	Canada	North America
77	2020-06-17	MK637763	Streptophyta	Magnoliopsida	Brassicales	Brassicaceae	Noccaea	caerulescens	Canada	North America
78	2020-06-17	MK637762	Streptophyta	Magnoliopsida	Brassicales	Brassicaceae	Notoceras	bicorne	Canada	North America
79	2020-06-17	MK637761	Streptophyta	Magnoliopsida	Brassicales	Brassicaceae	Notothlaspi	australe	Canada	North America
80	2020-06-17	MK637760	Streptophyta	Magnoliopsida	Brassicales	Brassicaceae	Menonvillea	spathulata	Canada	North America
81	2020-06-17	MK637759	Streptophyta	Magnoliopsida	Brassicales	Brassicaceae	Megadenia	pygmaea	Canada	North America
82	2020-06-17	MK637758	Streptophyta	Magnoliopsida	Brassicales	Brassicaceae	Megacarpaea	polyandra	Canada	North America
83	2020-06-17	MK637757	Streptophyta	Magnoliopsida	Brassicales	Brassicaceae	Murbeckiella	pinnatifida	Canada	North America
84	2020-06-17	MK637756	Streptophyta	Magnoliopsida	Brassicales	Brassicaceae	Myagrum	perfoliatum	Canada	North America
85	2020-06-17	MK637755	Streptophyta	Magnoliopsida	Brassicales	Brassicaceae	Microthlaspi	perfoliatum	Canada	North America
86	2020-06-17	MK637754	Streptophyta	Magnoliopsida	Brassicales	Brassicaceae	Matthiola	ovatifolia	Canada	North America
87	2020-06-17	MK637753	Streptophyta	Magnoliopsida	Brassicales	Brassicaceae	Mostacillastrum	orbignyanum	Canada	North America
88	2020-06-17	MK637752	Streptophyta	Magnoliopsida	Brassicales	Brassicaceae	Macropodium	nivale	Canada	North America
89	2020-06-17	MK637751	Streptophyta	Magnoliopsida	Brassicales	Brassicaceae	Malcolmia	maritima	Canada	North America
90	2020-06-17	MK637750	Streptophyta	Magnoliopsida	Brassicales	Brassicaceae	Matthiola	longipetala	Canada	North America
91	2020-06-17	MK637749	Streptophyta	Magnoliopsida	Brassicales	Brassicaceae	Menonvillea	linearis	Canada	North America
92	2020-06-17	MK637748	Streptophyta	Magnoliopsida	Brassicales	Brassicaceae	Mancoa	hispida	Canada	North America
93	2020-06-17	MK637747	Streptophyta	Magnoliopsida	Brassicales	Brassicaceae	Murbeckiella	boryi	Canada	North America
94	2020-06-17	MK637746	Streptophyta	Magnoliopsida	Brassicales	Brassicaceae	Mathewsia	auriculata	Canada	North America
95	2020-06-17	MK637745	Streptophyta	Magnoliopsida	Brassicales	Brassicaceae	Matthiola	alyssifolia	Canada	North America
96	2020-06-17	MK637744	Streptophyta	Magnoliopsida	Brassicales	Brassicaceae	Litwinowia	tenuissima	Canada	North America
97	2020-06-17	MK637743	Streptophyta	Magnoliopsida	Brassicales	Brassicaceae	Lepidium	sativum	Canada	North America
98	2020-06-17	MK637742	Streptophyta	Magnoliopsida	Brassicales	Brassicaceae	Lepidium	perfoliatum	Canada	North America
99	2020-06-17	MK637741	Streptophyta	Magnoliopsida	Brassicales	Brassicaceae	Ladakiella	klimesii	Canada	North America
100	2020-06-17	MK637740	Streptophyta	Magnoliopsida	Brassicales	Brassicaceae	Leiospora	exscapa	Canada	North America
101	2020-06-17	MK637739	Streptophyta	Magnoliopsida	Brassicales	Brassicaceae	Lepidium	echinatum	Canada	North America
102	2020-06-17	MK637738	Streptophyta	Magnoliopsida	Brassicales	Brassicaceae	Lunaria	annua	Canada	North America
103	2020-06-17	MK637737	Streptophyta	Magnoliopsida	Brassicales	Brassicaceae	Kernera	saxatilis	Canada	North America
104	2020-06-17	MK637736	Streptophyta	Magnoliopsida	Brassicales	Brassicaceae	Isatis	tinctoria	Canada	North America
105	2020-06-17	MK637735	Streptophyta	Magnoliopsida	Brassicales	Brassicaceae	Idahoa	scapigera	Canada	North America
106	2020-06-17	MK637734	Streptophyta	Magnoliopsida	Brassicales	Brassicaceae	Iodanthus	pinnatifidus	Canada	North America
107	2020-06-17	MK637733	Streptophyta	Magnoliopsida	Brassicales	Brassicaceae	Iberis	amara	Canada	North America
108	2020-06-17	MK637732	Streptophyta	Magnoliopsida	Brassicales	Brassicaceae	Iskandera	alaica	Canada	North America
109	2020-06-17	MK637731	Streptophyta	Magnoliopsida	Brassicales	Brassicaceae	Hesperis	tristis	Canada	North America
110	2020-06-17	MK637730	Streptophyta	Magnoliopsida	Brassicales	Brassicaceae	Hemilophia	sessilifolia	Canada	North America
111	2020-06-17	MK637729	Streptophyta	Magnoliopsida	Brassicales	Brassicaceae	Heliophila	pusilla	Canada	North America
112	2020-06-17	MK637728	Streptophyta	Magnoliopsida	Brassicales	Brassicaceae	Hornungia	petraea	Canada	North America
113	2020-06-17	MK637727	Streptophyta	Magnoliopsida	Brassicales	Brassicaceae	Hesperis	persica	Canada	North America
114	2020-06-17	MK637726	Streptophyta	Magnoliopsida	Brassicales	Brassicaceae	Hilliella	paradoxa	Canada	North America
115	2020-06-17	MK637725	Streptophyta	Magnoliopsida	Brassicales	Brassicaceae	Heliophila	longifolia	Canada	North America
116	2020-06-17	MK637724	Streptophyta	Magnoliopsida	Brassicales	Brassicaceae	Heliophila	juncea	Canada	North America
117	2020-06-17	MK637723	Streptophyta	Magnoliopsida	Brassicales	Brassicaceae	Horwoodia	dicksoniae	Canada	North America
118	2020-06-17	MK637722	Streptophyta	Magnoliopsida	Brassicales	Brassicaceae	Henophyton	deserti	Canada	North America
119	2020-06-17	MK637721	Streptophyta	Magnoliopsida	Brassicales	Brassicaceae	Heldreichia	bupleurifolia	Canada	North America
120	2020-06-17	MK637720	Streptophyta	Magnoliopsida	Brassicales	Brassicaceae	Heliophila	amplexicaulis	Canada	North America
121	2020-06-17	MK637719	Streptophyta	Magnoliopsida	Brassicales	Brassicaceae	Goldbachia	laevigata	Canada	North America
122	2020-06-17	MK637718	Streptophyta	Magnoliopsida	Brassicales	Brassicaceae	Guiraoa	arvensis	Canada	North America
123	2020-06-17	MK637717	Streptophyta	Magnoliopsida	Brassicales	Brassicaceae	Fourraea	alpina	Canada	North America
124	2020-06-17	MK637716	Streptophyta	Magnoliopsida	Brassicales	Brassicaceae	Exhalimolobos	weddellii	Canada	North America
125	2020-06-17	MK637715	Streptophyta	Magnoliopsida	Brassicales	Brassicaceae	Eutrema	salsugineum	Canada	North America
126	2020-06-17	MK637714	Streptophyta	Magnoliopsida	Brassicales	Brassicaceae	Erysimum	odoratum	Canada	North America
127	2020-06-17	MK637713	Streptophyta	Magnoliopsida	Brassicales	Brassicaceae	Eudema	nubigena	Canada	North America
128	2020-06-17	MK637712	Streptophyta	Magnoliopsida	Brassicales	Brassicaceae	Eutrema	integrifolium	Canada	North America
129	2020-06-17	MK637711	Streptophyta	Magnoliopsida	Brassicales	Brassicaceae	Erysimum	bicolor	Canada	North America
130	2020-06-17	MK637710	Streptophyta	Magnoliopsida	Brassicales	Brassicaceae	Dimorphocarpa	wislizeni	Canada	North America
131	2020-06-17	MK637709	Streptophyta	Magnoliopsida	Brassicales	Brassicaceae	Draba	verna	Canada	North America
132	2020-06-17	MK637708	Streptophyta	Magnoliopsida	Brassicales	Brassicaceae	Diptychocarpus	strictus	Canada	North America
133	2020-06-17	MK637707	Streptophyta	Magnoliopsida	Brassicales	Brassicaceae	Descurainia	sophia	Canada	North America
134	2020-06-17	MK637706	Streptophyta	Magnoliopsida	Brassicales	Brassicaceae	Delpinophytum	patagonicum	Canada	North America
135	2020-06-17	MK637705	Streptophyta	Magnoliopsida	Brassicales	Brassicaceae	Draba	oligosperma	Canada	North America
136	2020-06-17	MK637704	Streptophyta	Magnoliopsida	Brassicales	Brassicaceae	Dontostemon	micranthus	Canada	North America
137	2020-06-17	MK637703	Streptophyta	Magnoliopsida	Brassicales	Brassicaceae	Draba	incana	Canada	North America
138	2020-06-17	MK637702	Streptophyta	Magnoliopsida	Brassicales	Brassicaceae	Dipoma	iberideum	Canada	North America
139	2020-06-17	MK637701	Streptophyta	Magnoliopsida	Brassicales	Brassicaceae	Descurainia	erodiifolia	Canada	North America
140	2020-06-17	MK637700	Streptophyta	Magnoliopsida	Brassicales	Brassicaceae	Dithyrea	californica	Canada	North America
141	2020-06-17	MK637699	Streptophyta	Magnoliopsida	Brassicales	Brassicaceae	Draba	aizoides	Canada	North America
142	2020-06-17	MK637697	Streptophyta	Magnoliopsida	Brassicales	Brassicaceae	Chorispora	tenella	Canada	North America
143	2020-06-17	MK637696	Streptophyta	Magnoliopsida	Brassicales	Capparaceae	Crateva	tapia	Canada	North America
144	2020-06-17	MK637695	Streptophyta	Magnoliopsida	Brassicales	Brassicaceae	Cardamine	quinquefolia	Canada	North America
145	2020-06-17	MK637694	Streptophyta	Magnoliopsida	Brassicales	Brassicaceae	Conringia	planisiliqua	Canada	North America
146	2020-06-17	MK637693	Streptophyta	Magnoliopsida	Brassicales	Brassicaceae	Conringia	planisiliqua	Canada	North America
147	2020-06-17	MK637692	Streptophyta	Magnoliopsida	Brassicales	Brassicaceae	Cremolobus	peruvianus	Canada	North America
148	2020-06-17	MK637691	Streptophyta	Magnoliopsida	Brassicales	Brassicaceae	Cardamine	pentaphyllos	Canada	North America
149	2020-06-17	MK637690	Streptophyta	Magnoliopsida	Brassicales	Capparaceae	Capparis	spinosa	Canada	North America
150	2020-06-17	MK637689	Streptophyta	Magnoliopsida	Brassicales	Brassicaceae	Conringia	orientalis	Canada	North America
151	2020-06-17	MK637688	Streptophyta	Magnoliopsida	Brassicales	Brassicaceae	Cakile	maritima	Canada	North America
152	2020-06-17	MK637687	Streptophyta	Magnoliopsida	Brassicales	Cleomaceae	Cleomella	lutea	Canada	North America
153	2020-06-17	MK637686	Streptophyta	Magnoliopsida	Brassicales	Brassicaceae	Crucihimalaya	lasiocarpa	Canada	North America
154	2020-06-17	MK637685	Streptophyta	Magnoliopsida	Brassicales	Brassicaceae	Crambe	kralikii	Canada	North America
155	2020-06-17	MK637684	Streptophyta	Magnoliopsida	Brassicales	Brassicaceae	Cardamine	kitaibelii	Canada	North America
156	2020-06-17	MK637683	Streptophyta	Magnoliopsida	Brassicales	Brassicaceae	Clypeola	jonthlaspi	Canada	North America
157	2020-06-17	MK637682	Streptophyta	Magnoliopsida	Brassicales	Brassicaceae	Calepina	irregularis	Canada	North America
158	2020-06-17	MK637681	Streptophyta	Magnoliopsida	Brassicales	Brassicaceae	Cardamine	hirsuta	Canada	North America
159	2020-06-17	MK637680	Streptophyta	Magnoliopsida	Brassicales	Brassicaceae	Cardamine	glanduligera	Canada	North America
160	2020-06-17	MK637679	Streptophyta	Magnoliopsida	Brassicales	Brassicaceae	Cardamine	enneaphyllos	Canada	North America
161	2020-06-17	MK637678	Streptophyta	Magnoliopsida	Brassicales	Brassicaceae	Chamira	circaeoides	Canada	North America
162	2020-06-17	MK637677	Streptophyta	Magnoliopsida	Brassicales	Brassicaceae	Cardamine	bulbifera	Canada	North America
163	2020-06-17	MK637676	Streptophyta	Magnoliopsida	Brassicales	Brassicaceae	Clausia	aprica	Canada	North America
164	2020-06-17	MK637675	Streptophyta	Magnoliopsida	Brassicales	Brassicaceae	Biscutella	vincentina	Canada	North America
165	2020-06-17	MK637674	Streptophyta	Magnoliopsida	Brassicales	Brassicaceae	Boechera	suffrutescens	Canada	North America
166	2020-06-17	MK637673	Streptophyta	Magnoliopsida	Brassicales	Brassicaceae	Boechera	stricta	Canada	North America
167	2020-06-17	MK637672	Streptophyta	Magnoliopsida	Brassicales	Brassicaceae	Boechera	pulchra	Canada	North America
168	2020-06-17	MK637671	Streptophyta	Magnoliopsida	Brassicales	Brassicaceae	Boechera	puberula	Canada	North America
169	2020-06-17	MK637670	Streptophyta	Magnoliopsida	Brassicales	Brassicaceae	Boechera	laevigata	Canada	North America
170	2020-06-17	MK637669	Streptophyta	Magnoliopsida	Brassicales	Brassicaceae	Biscutella	laevigata	Canada	North America
171	2020-06-17	MK637668	Streptophyta	Magnoliopsida	Brassicales	Brassicaceae	Boechera	davidsonii	Canada	North America
172	2020-06-17	MK637667	Streptophyta	Magnoliopsida	Brassicales	Brassicaceae	Boechera	breweri	Canada	North America
173	2020-06-17	MK637666	Streptophyta	Magnoliopsida	Brassicales	Brassicaceae	Brayopsis	alpaminae	Canada	North America
174	2020-06-17	MK637665	Streptophyta	Magnoliopsida	Brassicales	Brassicaceae	Arabis	verna	Canada	North America
175	2020-06-17	MK637664	Streptophyta	Magnoliopsida	Brassicales	Brassicaceae	Arabidella	trisecta	Canada	North America
176	2020-06-17	MK637663	Streptophyta	Magnoliopsida	Brassicales	Brassicaceae	Moriera	spinosa	Canada	North America
177	2020-06-17	MK637662	Streptophyta	Magnoliopsida	Brassicales	Brassicaceae	Asta	schaffneri	Canada	North America
178	2020-06-17	MK637661	Streptophyta	Magnoliopsida	Brassicales	Brassicaceae	Aethionema	saxatile	Canada	North America
179	2020-06-17	MK637660	Streptophyta	Magnoliopsida	Brassicales	Brassicaceae	Alliaria	petiolata	Canada	North America
180	2020-06-17	MK637659	Streptophyta	Magnoliopsida	Brassicales	Brassicaceae	Aubrieta	parviflora	Canada	North America
181	2020-06-17	MK637658	Streptophyta	Magnoliopsida	Brassicales	Brassicaceae	Aphragmus	nepalensis	Canada	North America
182	2020-06-17	MK637657	Streptophyta	Magnoliopsida	Brassicales	Brassicaceae	Alyssopsis	mollis	Canada	North America
183	2020-06-17	MK637656	Streptophyta	Magnoliopsida	Brassicales	Akaniaceae	Akania	lucens	Canada	North America
184	2020-06-17	MK637655	Streptophyta	Magnoliopsida	Brassicales	Brassicaceae	Meniocus	linifolius	Canada	North America
185	2020-06-17	MK637654	Streptophyta	Magnoliopsida	Brassicales	Brassicaceae	Arabis	josiae	Canada	North America
186	2020-06-17	MK637653	Streptophyta	Magnoliopsida	Brassicales	Brassicaceae	Aphragmus	involucratus	Canada	North America
187	2020-06-17	MK637652	Streptophyta	Magnoliopsida	Brassicales	Brassicaceae	Anelsonia	eurycarpa	Canada	North America
188	2020-06-17	MK637651	Streptophyta	Magnoliopsida	Brassicales	Brassicaceae	Alyssum	dasycarpum	Canada	North America
189	2020-06-17	MK637650	Streptophyta	Magnoliopsida	Brassicales	Brassicaceae	Aurinia	corymbosa	Canada	North America
190	2020-06-17	MK637649	Streptophyta	Magnoliopsida	Brassicales	Brassicaceae	Asperuginoides	axillaris	Canada	North America
191	2020-06-17	MK637648	Streptophyta	Magnoliopsida	Brassicales	Brassicaceae	Alyssum	alyssoides	Canada	North America
192	2020-06-13	LC500584	Streptophyta	Pinopsida	Cupressales	Cupressaceae	Widdringtonia	schwarzii
193	2020-06-13	LC500583	Streptophyta	Pinopsida	Cupressales	Cupressaceae	Tetraclinis	articulata
194	2020-06-13	LC500582	Streptophyta	Pinopsida	Cupressales	Cupressaceae	Sequoiadendron	giganteum
195	2020-06-13	LC500581	Streptophyta	Pinopsida	Cupressales	Cupressaceae	Pilgerodendron	uviferum
196	2020-06-13	LC500580	Streptophyta	Pinopsida	Cupressales	Cupressaceae	Microbiota	decussata
197	2020-06-13	LC500579	Streptophyta	Pinopsida	Cupressales	Cupressaceae	Libocedrus	plumosa
198	2020-06-13	LC500578	Streptophyta	Pinopsida	Cupressales	Cupressaceae	Fitzroya	cupressoides
199	2020-06-13	LC500577	Streptophyta	Pinopsida	Cupressales	Cupressaceae	Diselma	archeri
200	2020-06-13	LC500576	Streptophyta	Pinopsida	Cupressales	Cupressaceae	Austrocedrus	chilensis
201	2020-06-13	LC500575	Streptophyta	Pinopsida	Cupressales	Cupressaceae	Athrotaxis	laxifolia
202	2020-06-16	MN395662	Streptophyta	Magnoliopsida	Lamiales	Scrophulariaceae	Buddleja	alternifolia	China	Asia
203	2020-06-16	MN180104	Streptophyta	Magnoliopsida	Poales	Poaceae	Cenchrus	americanus	China	Asia
204	2020-06-16	MN389436	Streptophyta	Magnoliopsida	Rosales	Rosaceae	Prunus	emarginata	China	Asia
205	2020-06-16	MN104589	Streptophyta	Magnoliopsida	Saxifragales	Saxifragaceae	Saxifraga	sinomontana	China	Asia
206	2020-06-16	MN428318	Streptophyta		Cycadales	Zamiaceae	Microcycas	calocoma	China	Asia
207	2020-06-16	MN599096	Streptophyta	Magnoliopsida	Caryophyllales	Plumbaginaceae	Limonium	sinense	China	Asia
208	2020-06-16	MN313722	Streptophyta	Magnoliopsida	Malpighiales	Rhizophoraceae	Kandelia	obovata	China	Asia
209	2020-06-15	MN514071	Streptophyta	Magnoliopsida	Santalales	Viscaceae	Viscum	orientale	Viet Nam	Asia
210	2020-06-15	MN514070	Streptophyta	Magnoliopsida	Santalales	Viscaceae	Viscum	liquidambaricola	Viet Nam	Asia
211	2020-06-15	MN514069	Streptophyta	Magnoliopsida	Santalales	Thesiaceae	Thesium	chinense	Viet Nam	Asia
212	2020-06-15	MN514068	Streptophyta	Magnoliopsida	Santalales	Cervantesiaceae	Scleropyrum	wallichianum	Viet Nam	Asia
213	2020-06-15	MN514067	Streptophyta	Magnoliopsida	Santalales	Amphorogynaceae	Phacellaria	rigidula	Viet Nam	Asia
214	2020-06-15	MN514066	Streptophyta	Magnoliopsida	Santalales	Cervantesiaceae	Jodina	rhombifolia	Viet Nam	Asia
215	2020-06-15	MN514065	Streptophyta	Magnoliopsida	Santalales	Amphorogynaceae	Dendrotrophe	polyneura	Viet Nam	Asia
216	2020-06-15	MN514064	Streptophyta	Magnoliopsida	Santalales	Thesiaceae	Buckleya	henryi	Viet Nam	Asia
217	2020-06-15	MN514063	Streptophyta	Magnoliopsida	Santalales	Viscaceae	Arceuthobium	pini	Viet Nam	Asia
218	2020-06-12	MT535664	Streptophyta	Magnoliopsida	Caryophyllales	Nyctaginaceae	Mirabilis	himalaica	China	Asia
219	2020-06-15	MH161345	Chlorophyta		Chlamydomonadales	Volvocaceae	Eudorina	cylindrica	China	Asia
220	2020-06-15	MH161344	Chlorophyta		Chlamydomonadales	Volvocaceae	Eudorina	elegans	China	Asia
221	2020-06-15	MK637698	Streptophyta	Magnoliopsida	Brassicales	Brassicaceae	Clausia	trichosepala	Canada	North America
222	2020-06-15	MG951500	Streptophyta	Magnoliopsida	Asterales	Asteraceae	Artemisia	stolonifera
223	2020-06-15	MG951499	Streptophyta	Magnoliopsida	Asterales	Asteraceae	Artemisia	sieversiana
224	2020-06-15	MG951498	Streptophyta	Magnoliopsida	Asterales	Asteraceae	Artemisia	selengensis
225	2020-06-15	MG951497	Streptophyta	Magnoliopsida	Asterales	Asteraceae	Artemisia	selengensis
226	2020-06-15	MG951496	Streptophyta	Magnoliopsida	Asterales	Asteraceae	Artemisia	rubripes
227	2020-06-15	MG951495	Streptophyta	Magnoliopsida	Asterales	Asteraceae	Artemisia	princeps
228	2020-06-15	MG951494	Streptophyta	Magnoliopsida	Asterales	Asteraceae	Artemisia	nakaii
229	2020-06-15	MG951493	Streptophyta	Magnoliopsida	Asterales	Asteraceae	Artemisia	montana
230	2020-06-15	MG951492	Streptophyta	Magnoliopsida	Asterales	Asteraceae	Artemisia	keiskeana
231	2020-06-15	MG951491	Streptophyta	Magnoliopsida	Asterales	Asteraceae	Artemisia	japonica
232	2020-06-15	MG951490	Streptophyta	Magnoliopsida	Asterales	Asteraceae	Artemisia	hallaisanensis
233	2020-06-15	MG951489	Streptophyta	Magnoliopsida	Asterales	Asteraceae	Artemisia	gmelinii
234	2020-06-15	MG951488	Streptophyta	Magnoliopsida	Asterales	Asteraceae	Artemisia	fukudo
235	2020-06-15	MG951487	Streptophyta	Magnoliopsida	Asterales	Asteraceae	Artemisia	freyniana
236	2020-06-15	MG951486	Streptophyta	Magnoliopsida	Asterales	Asteraceae	Artemisia	feddei
237	2020-06-15	MG951485	Streptophyta	Magnoliopsida	Asterales	Asteraceae	Artemisia	capillaris
238	2020-06-15	MG951484	Streptophyta	Magnoliopsida	Asterales	Asteraceae	Artemisia	argyi
239	2020-06-15	MG951483	Streptophyta	Magnoliopsida	Asterales	Asteraceae	Artemisia	apiacea
240	2020-06-15	MG951482	Streptophyta	Magnoliopsida	Asterales	Asteraceae	Artemisia	annua
241	2020-06-15	MN604380	Streptophyta	Magnoliopsida	Magnoliales	Magnoliaceae	Magnolia	compressa	China	Asia
242	2020-06-15	MT341643	Streptophyta	Magnoliopsida	Boraginales	Boraginaceae	Onosma	fuyunensis	China	Asia
243	2020-06-14	MK990606	Streptophyta		Charales	Characeae	Nitella	singaporensis
244	2020-06-13	MT304827	Streptophyta	Magnoliopsida	Malvales	Malvaceae	Malva	wigandii	Spain	Europe
245	2020-06-14	MT506232	Streptophyta	Magnoliopsida	Ranunculales	Berberidaceae	Epimedium	pudingense	China	Asia
246	2020-06-14	MT240857	Streptophyta	Magnoliopsida	Cucurbitales	Cucurbitaceae	Cucumis	melo	China	Asia
247	2020-06-14	MT375031	Streptophyta	Magnoliopsida	Oxalidales	Oxalidaceae	Oxalis	corymbosa	China	Asia
248	2020-06-14	MT375030	Streptophyta	Magnoliopsida	Saxifragales	Haloragaceae	Myriophyllum	aquaticum	China	Asia
249	2020-06-13	MT316688	Chlorophyta		Trebouxiales	Trebouxiaceae	Symbiochloris	sp.	United States	North America
250	2020-06-13	MT316687	Chlorophyta		Trebouxiales	Trebouxiaceae	Symbiochloris	sp.	United States	North America
251	2020-06-13	MT316686	Chlorophyta				Heveochlorella	sp.	United States	North America
252	2020-06-13	MT316685	Chlorophyta		Trebouxiales	Trebouxiaceae	Symbiochloris	sp.	United States	North America
253	2020-06-13	MT316684	Chlorophyta		Trebouxiales	Trebouxiaceae	Symbiochloris	sp.	United States	North America
254	2020-06-13	MT316683	Chlorophyta				Elliptochloris	sp.	United States	North America
255	2020-06-13	MT316682	Chlorophyta				Heveochlorella	sp.	United States	North America
256	2020-06-13	MT316681	Chlorophyta				Heveochlorella	sp.	United States	North America
257	2020-06-13	MT316680	Chlorophyta				Elliptochloris	sp.	United States	North America
258	2020-06-13	MT316679	Chlorophyta				Heveochlorella	sp.	United States	North America
259	2020-06-13	MT316678	Chlorophyta		Trebouxiales	Trebouxiaceae	Symbiochloris	sp.	United States	North America
260	2020-06-13	MT316677	Chlorophyta				Elliptochloris	sp.	United States	North America
261	2020-06-13	MT316676	Chlorophyta		Trebouxiales	Trebouxiaceae	Symbiochloris	sp.	United States	North America
262	2020-06-13	MT316675	Chlorophyta				Elliptochloris	sp.	United States	North America
263	2020-06-13	MT316674	Chlorophyta				Elliptochloris	sp.	United States	North America
264	2020-06-13	MT316673	Chlorophyta				Chloroidium	sp.	United States	North America
265	2020-06-13	MT316672	Chlorophyta				Elliptochloris	sp.	United States	North America
266	2020-06-13	MT316671	Chlorophyta				Elliptochloris	sp.	United States	North America
267	2020-06-13	MT316670	Chlorophyta				Heveochlorella	sp.	United States	North America
268	2020-06-13	MT316669	Chlorophyta		Trebouxiales	Trebouxiaceae	Symbiochloris	sp.	United States	North America
269	2020-06-13	MT316668	Chlorophyta		Trebouxiales	Trebouxiaceae	Symbiochloris	sp.	United States	North America
270	2020-06-13	MT316667	Chlorophyta		Trebouxiales	Trebouxiaceae	Symbiochloris	sp.	United States	North America
271	2020-06-13	MT316666	Chlorophyta		Trebouxiales	Trebouxiaceae	Symbiochloris	sp.	United States	North America
272	2020-06-13	MT316665	Chlorophyta				Elliptochloris	sp.	United States	North America
273	2020-06-13	MT316664	Chlorophyta				Chloroidium	sp.	United States	North America
274	2020-06-13	MT316663	Chlorophyta				Elliptochloris	sp.	United States	North America
275	2020-06-13	MT316662	Chlorophyta				Chloroidium	sp.	United States	North America
276	2020-06-13	MT316661	Chlorophyta				Heveochlorella	sp.	United States	North America
277	2020-06-13	MT316660	Chlorophyta				Heveochlorella	sp.	United States	North America
278	2020-06-13	MT316659	Chlorophyta				Elliptochloris	sp.	United States	North America
279	2020-06-13	MT316658	Chlorophyta				Heveochlorella	sp.	United States	North America
280	2020-06-13	MT316657	Chlorophyta				Heveochlorella	sp.	United States	North America
281	2020-06-13	MT316656	Chlorophyta				Heveochlorella	sp.	United States	North America
282	2020-06-13	MT316655	Chlorophyta				Chloroidium	sp.	United States	North America
283	2020-06-13	MT316654	Chlorophyta				Heveochlorella	sp.	United States	North America
284	2020-06-13	MT316653	Chlorophyta		Trebouxiales	Trebouxiaceae	Symbiochloris	sp.	United States	North America
285	2020-06-13	MT316652	Chlorophyta				Elliptochloris	sp.	United States	North America
286	2020-06-13	MT316651	Chlorophyta				Elliptochloris	sp.	United States	North America
287	2020-06-13	MT316650	Chlorophyta				Elliptochloris	sp.	United States	North America
288	2020-06-13	MT316649	Chlorophyta				Elliptochloris	sp.	United States	North America
289	2020-06-13	MT316648	Chlorophyta				Elliptochloris	sp.	United States	North America
290	2020-06-13	MT316647	Chlorophyta				Elliptochloris	sp.	United States	North America
291	2020-06-13	MT316646	Chlorophyta				Elliptochloris	sp.	United States	North America
292	2020-06-13	MT316645	Chlorophyta				Elliptochloris	sp.	United States	North America
293	2020-06-13	MT316644	Chlorophyta				Elliptochloris	sp.	United States	North America
294	2020-06-13	MT316643	Chlorophyta				Elliptochloris	sp.	United States	North America
295	2020-06-13	MT316642	Chlorophyta				Elliptochloris	sp.	United States	North America
296	2020-06-13	MT316641	Chlorophyta				Heveochlorella	sp.	United States	North America
297	2020-06-13	MT316640	Chlorophyta				Heveochlorella	sp.	United States	North America
298	2020-06-13	MT316639	Chlorophyta				Heveochlorella	sp.	United States	North America
299	2020-06-13	MT316638	Chlorophyta				Heveochlorella	sp.	United States	North America
300	2020-06-13	MT316637	Chlorophyta				Heveochlorella	sp.	United States	North America
301	2020-06-13	MT316636	Chlorophyta				Heveochlorella	sp.	United States	North America
302	2020-06-13	MT316635	Chlorophyta				Heveochlorella	sp.	United States	North America
303	2020-06-13	MT316634	Chlorophyta				Heveochlorella	sp.	United States	North America
304	2020-06-13	MT316633	Chlorophyta				Heveochlorella	sp.	United States	North America
305	2020-06-13	MT316632	Chlorophyta				Heveochlorella	sp.	United States	North America
306	2020-06-13	MT316631	Chlorophyta				Heveochlorella	sp.	United States	North America
307	2020-06-13	MT316630	Chlorophyta				Heveochlorella	sp.	United States	North America
308	2020-06-13	MT316629	Chlorophyta				Heveochlorella	sp.	United States	North America
309	2020-06-13	MT316628	Chlorophyta				Heveochlorella	sp.	United States	North America
310	2020-06-13	MT316627	Chlorophyta				Heveochlorella	sp.	United States	North America
311	2020-06-13	MT316626	Chlorophyta				Heveochlorella	sp.	United States	North America
312	2020-06-13	MT316625	Chlorophyta				Heveochlorella	sp.	United States	North America
313	2020-06-13	MT316624	Chlorophyta				Heveochlorella	sp.	United States	North America
314	2020-06-13	MT316623	Chlorophyta				Heveochlorella	sp.	United States	North America
315	2020-06-13	MT316622	Chlorophyta				Heveochlorella	sp.	United States	North America
316	2020-06-13	MT316621	Chlorophyta				Heveochlorella	sp.	United States	North America
317	2020-06-13	MT316620	Chlorophyta				Heveochlorella	sp.	United States	North America
318	2020-06-13	MT316619	Chlorophyta				Heveochlorella	sp.	United States	North America
319	2020-06-13	MT316618	Chlorophyta				Heveochlorella	sp.	United States	North America
320	2020-06-13	MT316617	Chlorophyta				Heveochlorella	sp.	United States	North America
321	2020-06-13	MT316616	Chlorophyta				Heveochlorella	sp.	United States	North America
322	2020-06-13	MT316615	Chlorophyta				Heveochlorella	sp.	United States	North America
323	2020-06-13	MT316614	Chlorophyta				Heveochlorella	sp.	United States	North America
324	2020-06-13	MT316613	Chlorophyta				Heveochlorella	sp.	United States	North America
325	2020-06-13	MT316612	Chlorophyta				Heveochlorella	sp.	United States	North America
326	2020-06-13	MT316611	Chlorophyta				Heveochlorella	sp.	United States	North America
327	2020-06-13	MT316610	Chlorophyta				Heveochlorella	sp.	United States	North America
328	2020-06-13	MT316609	Chlorophyta				Heveochlorella	sp.	United States	North America
329	2020-06-13	MT316608	Chlorophyta				Elliptochloris	sp.	United States	North America
330	2020-06-13	MT316607	Chlorophyta				Elliptochloris	sp.	United States	North America
331	2020-06-13	MT316606	Chlorophyta				Elliptochloris	sp.	United States	North America
332	2020-06-13	MT316605	Chlorophyta				Elliptochloris	sp.	United States	North America
333	2020-06-13	MT316604	Chlorophyta				Elliptochloris	sp.	United States	North America
334	2020-06-13	MT316603	Chlorophyta				Elliptochloris	sp.	United States	North America
335	2020-06-13	MT316602	Chlorophyta				Heveochlorella	sp.	United States	North America
336	2020-06-13	MT316601	Chlorophyta				Coccomyxa	sp.	United States	North America
337	2020-06-13	MT316600	Chlorophyta				Coccomyxa	sp.	United States	North America
338	2020-06-13	MT316599	Chlorophyta				Coccomyxa	sp.	United States	North America
339	2020-06-13	MT316598	Chlorophyta				Elliptochloris	sp.	United States	North America
340	2020-06-13	MT316597	Chlorophyta				Elliptochloris	sp.	United States	North America
341	2020-06-13	MT316596	Chlorophyta				Elliptochloris	sp.	United States	North America
342	2020-06-13	MT316595	Chlorophyta				Elliptochloris	sp.	United States	North America
343	2020-06-13	MT316594	Chlorophyta				Elliptochloris	sp.	United States	North America
344	2020-06-13	MT316593	Chlorophyta				Elliptochloris	sp.	United States	North America
345	2020-06-13	MT316592	Chlorophyta				Elliptochloris	sp.	United States	North America
346	2020-06-13	MT316591	Chlorophyta		Trebouxiales	Trebouxiaceae	Symbiochloris	sp.	United States	North America
347	2020-06-13	MG751776	Streptophyta	Magnoliopsida	Sapindales	Sapindaceae	Acer	pictum	China	Asia
348	2020-06-13	MG751775	Streptophyta	Magnoliopsida	Sapindales	Sapindaceae	Acer	longipes	China	Asia
349	2020-06-13	MT130715	Streptophyta	Magnoliopsida	Rosales	Rosaceae	Eriobotrya	laoshanica	China	Asia
350	2020-06-13	MT130714	Streptophyta	Magnoliopsida	Rosales	Rosaceae	Eriobotrya	laoshanica	China	Asia
351	2020-06-13	MT483999	Streptophyta	Magnoliopsida	Rosales	Rosaceae	Malus	toringoides	China	Asia
352	2020-06-13	MK995182	Streptophyta	Magnoliopsida	Malpighiales	Bonnetiaceae	Bonnetia	paniculata	China	Asia
353	2020-06-13	MK995181	Streptophyta	Magnoliopsida	Malpighiales	Calophyllaceae	Mesua	ferrea	China	Asia
354	2020-06-13	MK995180	Streptophyta	Magnoliopsida	Malpighiales	Hypericaceae	Cratoxylum	cochinchinense	China	Asia
355	2020-06-13	MK995179	Streptophyta	Magnoliopsida	Malpighiales	Podostemaceae	Tristicha	trifaria	China	Asia
356	2020-06-13	MK995178	Streptophyta	Magnoliopsida	Malpighiales	Podostemaceae	Marathrum	foeniculaceum	China	Asia
357	2020-06-13	MT435525	Streptophyta	Magnoliopsida	Ericales	Styracaceae	Styrax	macrocarpus	China	Asia
358	2020-06-13	MK820623	Streptophyta	Magnoliopsida	Asparagales	Amaryllidaceae	Allium	tuberosum	China	Asia
359	2020-06-13	MK820622	Streptophyta	Magnoliopsida	Asparagales	Amaryllidaceae	Allium	strictum	China	Asia
360	2020-06-13	MK820621	Streptophyta	Magnoliopsida	Asparagales	Amaryllidaceae	Allium	spicatum	China	Asia
361	2020-06-13	MK820620	Streptophyta	Magnoliopsida	Asparagales	Amaryllidaceae	Allium	schoenoprasoides	China	Asia
362	2020-06-13	MK820619	Streptophyta	Magnoliopsida	Asparagales	Amaryllidaceae	Allium	przewalskianum	China	Asia
363	2020-06-13	MK820618	Streptophyta	Magnoliopsida	Asparagales	Amaryllidaceae	Allium	polyrhizum	China	Asia
364	2020-06-13	MK820617	Streptophyta	Magnoliopsida	Asparagales	Amaryllidaceae	Allium	neriniflorum	China	Asia
365	2020-06-13	MK820616	Streptophyta	Magnoliopsida	Asparagales	Amaryllidaceae	Allium	nanodes	China	Asia
366	2020-06-13	MK820614	Streptophyta	Magnoliopsida	Asparagales	Amaryllidaceae	Allium	macranthum	China	Asia
367	2020-06-13	MK820613	Streptophyta	Magnoliopsida	Asparagales	Amaryllidaceae	Allium	forrestii	China	Asia
368	2020-06-13	MK820612	Streptophyta	Magnoliopsida	Asparagales	Amaryllidaceae	Allium	fetisowii	China	Asia
369	2020-06-13	MK820610	Streptophyta	Magnoliopsida	Asparagales	Amaryllidaceae	Allium	caeruleum	China	Asia
370	2020-06-09	MN787059	Streptophyta	Magnoliopsida	Sapindales	Sapindaceae	Schleichera	oleosa	India	Asia
371	2020-06-09	MN787058	Streptophyta	Magnoliopsida	Sapindales	Sapindaceae	Schleichera	oleosa	India	Asia
372	2020-06-09	MN787057	Streptophyta	Magnoliopsida	Rosales	Rhamnaceae	Ziziphus	mauritiana	India	Asia
373	2020-06-09	MN787056	Streptophyta	Magnoliopsida	Rosales	Rhamnaceae	Ziziphus	xylopyrus	India	Asia
374	2020-05-08	LC507135	Chlorophyta		Ulvales	Ulvaceae	Umbraulva	japonica	Japan	Asia
375	2020-05-08	LC507134	Chlorophyta		Ulvales	Ulvaceae	Umbraulva	japonica	Japan	Asia
376	2020-05-08	LC507133	Chlorophyta		Ulvales	Ulvaceae	Umbraulva	dangeardii	Japan	Asia
377	2020-05-08	LC507132	Chlorophyta		Ulvales	Ulvaceae	Umbraulva	amamiensis	Japan	Asia
378	2020-05-08	LC507131	Chlorophyta		Ulvales	Ulvaceae	Umbraulva	amamiensis	Japan	Asia
379	2020-05-08	LC507130	Chlorophyta		Ulvales	Ulvaceae	Ulva	iliohaha	Japan	Asia
380	2020-05-08	LC507129	Chlorophyta		Ulvales	Ulvaceae	Umbraulva	kuaweuweu	Japan	Asia
381	2020-05-08	LC507128	Chlorophyta		Ulvales	Ulvaceae	Umbraulva	kuaweuweu	Japan	Asia
382	2020-05-08	LC507127	Chlorophyta		Ulvales	Ulvaceae	Umbraulva	kuaweuweu	Japan	Asia
383	2020-05-08	LC507126	Chlorophyta		Ulvales	Ulvaceae	Umbraulva	kuaweuweu	Japan	Asia
384	2020-05-08	LC507125	Chlorophyta		Ulvales	Ulvaceae	Umbraulva	kuaweuweu	Japan	Asia
385	2020-05-08	LC507124	Chlorophyta		Ulvales	Ulvaceae	Umbraulva	kuaweuweu	Japan	Asia
386	2020-05-08	LC507123	Chlorophyta		Ulvales	Ulvaceae	Umbraulva	kuaweuweu	Japan	Asia
387	2020-04-29	MN703672	Streptophyta	Magnoliopsida	Poales	Poaceae	Agropyron	cristatum	China	Asia
388	2020-04-29	MN703671	Streptophyta	Magnoliopsida	Poales	Poaceae	Agropyron	cristatum	China	Asia
389	2020-04-29	MN703670	Streptophyta	Magnoliopsida	Poales	Poaceae	Elymus	longearistatus	China	Asia
390	2020-04-29	MN703669	Streptophyta	Magnoliopsida	Poales	Poaceae	Elymus	grandis	China	Asia
391	2020-04-29	MN703668	Streptophyta	Magnoliopsida	Poales	Poaceae	Agropyron	cristatum	China	Asia
392	2020-04-29	MN703667	Streptophyta	Magnoliopsida	Poales	Poaceae	Kengyilia	melanthera	China	Asia
393	2020-04-29	MN703666	Streptophyta	Magnoliopsida	Poales	Poaceae	Kengyilia	laxiflora	China	Asia
394	2020-04-29	MN703665	Streptophyta	Magnoliopsida	Poales	Poaceae	Kengyilia	rigidula	China	Asia
395	2020-04-29	MN703664	Streptophyta	Magnoliopsida	Poales	Poaceae	Kengyilia	grandiglumis	China	Asia
396	2020-04-29	MN703663	Streptophyta	Magnoliopsida	Poales	Poaceae	Kengyilia	stenachyra	China	Asia
397	2020-04-29	MN703662	Streptophyta	Magnoliopsida	Poales	Poaceae	Kengyilia	thoroldiana	China	Asia
398	2020-04-29	MN703661	Streptophyta	Magnoliopsida	Poales	Poaceae	Kengyilia	mutica	China	Asia
399	2020-04-29	MN703660	Streptophyta	Magnoliopsida	Poales	Poaceae	Kengyilia	kokonorica	China	Asia
400	2020-04-29	MN703659	Streptophyta	Magnoliopsida	Poales	Poaceae	Kengyilia	hirsuta	China	Asia
401	2020-04-29	MN703658	Streptophyta	Magnoliopsida	Poales	Poaceae	Kengyilia	alatavica	China	Asia
402	2020-04-29	MN703657	Streptophyta	Magnoliopsida	Poales	Poaceae	Agropyron	cristatum	China	Asia
403	2020-04-29	MN703656	Streptophyta	Magnoliopsida	Poales	Poaceae	Agropyron	cristatum	China	Asia
404	2020-04-29	MN703655	Streptophyta	Magnoliopsida	Poales	Poaceae	Agropyron	cristatum	China	Asia
405	2020-04-29	MN703654	Streptophyta	Magnoliopsida	Poales	Poaceae	Agropyron	cristatum	China	Asia
406	2020-04-29	MN703653	Streptophyta	Magnoliopsida	Poales	Poaceae	Agropyron	cristatum	China	Asia
407	2020-06-12	MT226775	Streptophyta	Magnoliopsida		Araceae	Zamioculcas	zamiifolia	United States	North America
408	2020-06-12	MT226774	Streptophyta	Magnoliopsida		Araceae	Stylochaeton	bogneri	United States	North America
409	2020-06-12	MT226773	Streptophyta	Magnoliopsida		Araceae	Orontium	aquaticum	United States	North America
410	2020-06-12	MT226772	Streptophyta	Magnoliopsida		Araceae	Lasia	spinosa	United States	North America
411	2020-06-14	MH469792	Streptophyta	Magnoliopsida	Caryophyllales	Chenopodiaceae	Atriplex	vallenarensis	Argentina	South America
412	2020-06-14	MH469791	Streptophyta	Magnoliopsida	Caryophyllales	Chenopodiaceae	Atriplex	undulata	Argentina	South America
413	2020-06-14	MH469790	Streptophyta	Magnoliopsida	Caryophyllales	Chenopodiaceae	Atriplex	taltalensis	Argentina	South America
414	2020-06-14	MH469789	Streptophyta	Magnoliopsida	Caryophyllales	Chenopodiaceae	Atriplex	spegazzinii	Argentina	South America
415	2020-06-14	MH469788	Streptophyta	Magnoliopsida	Caryophyllales	Chenopodiaceae	Atriplex	sorianoi	Argentina	South America
416	2020-06-14	MH469787	Streptophyta	Magnoliopsida	Caryophyllales	Chenopodiaceae	Atriplex	sagittifolia	Argentina	South America
417	2020-06-14	MH469786	Streptophyta	Magnoliopsida	Caryophyllales	Chenopodiaceae	Atriplex	repanda	Argentina	South America
418	2020-06-14	MH469785	Streptophyta	Magnoliopsida	Caryophyllales	Chenopodiaceae	Atriplex	quixadensis	Argentina	South America
419	2020-06-14	MH469784	Streptophyta	Magnoliopsida	Caryophyllales	Chenopodiaceae	Atriplex	philippii	Argentina	South America
420	2020-06-14	MH469783	Streptophyta	Magnoliopsida	Caryophyllales	Chenopodiaceae	Atriplex	pamparum	Argentina	South America
421	2020-06-14	MH469782	Streptophyta	Magnoliopsida	Caryophyllales	Chenopodiaceae	Atriplex	nitrophiloides	Argentina	South America
422	2020-06-14	MH469781	Streptophyta	Magnoliopsida	Caryophyllales	Chenopodiaceae	Atriplex	myriophylla	Argentina	South America
423	2020-06-14	MH469780	Streptophyta	Magnoliopsida	Caryophyllales	Chenopodiaceae	Atriplex	myriophylla	Argentina	South America
424	2020-06-14	MH469779	Streptophyta	Magnoliopsida	Caryophyllales	Chenopodiaceae	Atriplex	montevidensis	Argentina	South America
425	2020-06-14	MH469778	Streptophyta	Magnoliopsida	Caryophyllales	Chenopodiaceae	Atriplex	madariagae	Argentina	South America
426	2020-06-14	MH469777	Streptophyta	Magnoliopsida	Caryophyllales	Chenopodiaceae	Atriplex	lithophila	Argentina	South America
427	2020-06-14	MH469776	Streptophyta	Magnoliopsida	Caryophyllales	Chenopodiaceae	Atriplex	lampa	Argentina	South America
428	2020-06-14	MH469775	Streptophyta	Magnoliopsida	Caryophyllales	Chenopodiaceae	Atriplex	lampa	Argentina	South America
429	2020-06-14	MH469774	Streptophyta	Magnoliopsida	Caryophyllales	Chenopodiaceae	Atriplex	imbricata	Argentina	South America
430	2020-06-14	MH469773	Streptophyta	Magnoliopsida	Caryophyllales	Chenopodiaceae	Atriplex	hystrix	Argentina	South America
431	2020-06-14	MH469772	Streptophyta	Magnoliopsida	Caryophyllales	Chenopodiaceae	Atriplex	glaucescens	Argentina	South America
432	2020-06-14	MH469771	Streptophyta	Magnoliopsida	Caryophyllales	Chenopodiaceae	Atriplex	frigida	Argentina	South America
433	2020-06-14	MH469770	Streptophyta	Magnoliopsida	Caryophyllales	Chenopodiaceae	Atriplex	deserticola	Argentina	South America
434	2020-06-14	MH469769	Streptophyta	Magnoliopsida	Caryophyllales	Chenopodiaceae	Atriplex	cordubensis	Argentina	South America
435	2020-06-14	MH469768	Streptophyta	Magnoliopsida	Caryophyllales	Chenopodiaceae	Atriplex	clivicola	Argentina	South America
436	2020-06-14	MH469767	Streptophyta	Magnoliopsida	Caryophyllales	Chenopodiaceae	Atriplex	chizae	Argentina	South America
437	2020-06-14	MH469766	Streptophyta	Magnoliopsida	Caryophyllales	Chenopodiaceae	Atriplex	chilensis	Argentina	South America
438	2020-06-14	MH469765	Streptophyta	Magnoliopsida	Caryophyllales	Chenopodiaceae	Atriplex	chapinii	Argentina	South America
439	2020-06-14	MH469764	Streptophyta	Magnoliopsida	Caryophyllales	Chenopodiaceae	Atriplex	braunii	Argentina	South America
440	2020-06-14	MH469763	Streptophyta	Magnoliopsida	Caryophyllales	Chenopodiaceae	Atriplex	boecheri	Argentina	South America
441	2020-06-14	MH469762	Streptophyta	Magnoliopsida	Caryophyllales	Chenopodiaceae	Atriplex	atacamensis	Argentina	South America
442	2020-06-14	MH469761	Streptophyta	Magnoliopsida	Caryophyllales	Chenopodiaceae	Atriplex	asplundii	Argentina	South America
443	2020-06-14	MH469760	Streptophyta	Magnoliopsida	Caryophyllales	Chenopodiaceae	Atriplex	argentina	Argentina	South America
444	2020-06-14	MH469759	Streptophyta	Magnoliopsida	Caryophyllales	Chenopodiaceae	Atriplex	argentina	Argentina	South America
445	2020-06-14	MH469758	Streptophyta	Magnoliopsida	Caryophyllales	Chenopodiaceae	Atriplex	ameghinoi	Argentina	South America
446	2020-06-14	MH469757	Streptophyta	Magnoliopsida	Caryophyllales	Chenopodiaceae	Atriplex	polycarpa	Argentina	South America
447	2020-06-14	MH469756	Streptophyta	Magnoliopsida	Caryophyllales	Chenopodiaceae	Atriplex	obovata	Argentina	South America
448	2020-06-14	MH469755	Streptophyta	Magnoliopsida	Caryophyllales	Chenopodiaceae	Atriplex	hymenelytra	Argentina	South America
449	2020-06-14	MH469754	Streptophyta	Magnoliopsida	Caryophyllales	Chenopodiaceae	Atriplex	canescens	Argentina	South America
450	2020-06-14	MH469753	Streptophyta	Magnoliopsida	Caryophyllales	Chenopodiaceae	Atriplex	acanthocarpa	Argentina	South America
451	2020-06-14	MH469752	Streptophyta	Magnoliopsida	Caryophyllales	Chenopodiaceae	Atriplex	rosea	Argentina	South America
452	2020-06-14	MH469751	Streptophyta	Magnoliopsida	Caryophyllales	Chenopodiaceae	Atriplex	pentandra	Argentina	South America
453	2020-06-14	MH469750	Streptophyta	Magnoliopsida	Caryophyllales	Chenopodiaceae	Atriplex	semibaccata	Argentina	South America
454	2020-06-14	MH469749	Streptophyta	Magnoliopsida	Caryophyllales	Chenopodiaceae	Chenopodium	album	Argentina	South America
455	2020-05-29	MK077756	Streptophyta	Magnoliopsida	Fabales	Fabaceae	Adesmia	eremophila	Chile	South America
456	2020-05-29	MK077755	Streptophyta	Magnoliopsida	Cornales	Loasaceae	Loasa	elongata	Chile	South America
457	2020-05-29	MK077754	Streptophyta	Magnoliopsida	Malpighiales	Passifloraceae	Malesherbia	humilis	Chile	South America
458	2020-05-29	MK077753	Streptophyta	Magnoliopsida	Solanales	Solanaceae	Nicotiana	solanifolia	Chile	South America
459	2020-06-14	MH490802	Streptophyta		Caryophyllales	Caryophyllaceae	Silene	kiusiana
460	2020-06-10	LC554175	Streptophyta	Magnoliopsida	Ranunculales	Ranunculaceae	Anemone	obtusiloba	Pakistan	Asia
461	2020-06-10	MT271143	Streptophyta	Magnoliopsida	Gentianales	Apocynaceae	Vinca	major	India	Asia
462	2020-06-09	MN310493	Streptophyta	Bryopsida	Hypnales	Amblystegiaceae	Drepanocladus	sordidus	Poland	Europe
463	2020-06-09	MN310492	Streptophyta	Bryopsida	Hypnales	Amblystegiaceae	Drepanocladus	sordidus	Poland	Europe
464	2020-06-09	MN310491	Streptophyta	Bryopsida	Hypnales	Amblystegiaceae	Drepanocladus	sordidus	Poland	Europe
465	2020-06-09	MN310481	Streptophyta	Bryopsida	Hypnales	Calliergonaceae	Calliergon	megalophyllum	Poland	Europe
466	2020-06-09	MN310480	Streptophyta	Bryopsida	Hypnales	Calliergonaceae	Calliergon	megalophyllum	Poland	Europe
467	2020-06-09	MN310479	Streptophyta	Bryopsida	Hypnales	Calliergonaceae	Calliergon	megalophyllum	Poland	Europe
468	2020-06-09	MT228722	Streptophyta	Magnoliopsida	Ranunculales	Circaeasteraceae	Circaeaster	agrestis	China	Asia
469	2020-06-09	MT228721	Streptophyta	Magnoliopsida	Ranunculales	Circaeasteraceae	Circaeaster	agrestis	China	Asia
470	2020-06-09	MT228720	Streptophyta	Magnoliopsida	Ranunculales	Circaeasteraceae	Circaeaster	agrestis	China	Asia
471	2020-06-09	MT228719	Streptophyta	Magnoliopsida	Ranunculales	Circaeasteraceae	Circaeaster	agrestis	China	Asia
472	2020-06-09	MT228718	Streptophyta	Magnoliopsida	Ranunculales	Circaeasteraceae	Circaeaster	agrestis	China	Asia
473	2020-06-09	MT228717	Streptophyta	Magnoliopsida	Ranunculales	Circaeasteraceae	Circaeaster	agrestis	China	Asia
474	2020-06-09	MT228716	Streptophyta	Magnoliopsida	Ranunculales	Circaeasteraceae	Circaeaster	agrestis	China	Asia
475	2020-06-09	MT228715	Streptophyta	Magnoliopsida	Ranunculales	Circaeasteraceae	Circaeaster	agrestis	China	Asia
476	2020-06-09	MT228714	Streptophyta	Magnoliopsida	Ranunculales	Circaeasteraceae	Circaeaster	agrestis	China	Asia
477	2020-06-09	MT228713	Streptophyta	Magnoliopsida	Ranunculales	Circaeasteraceae	Circaeaster	agrestis	China	Asia
478	2020-06-09	MT228712	Streptophyta	Magnoliopsida	Ranunculales	Circaeasteraceae	Circaeaster	agrestis	China	Asia
479	2020-06-09	MT228711	Streptophyta	Magnoliopsida	Ranunculales	Circaeasteraceae	Circaeaster	agrestis	China	Asia
480	2020-06-09	MT228710	Streptophyta	Magnoliopsida	Ranunculales	Circaeasteraceae	Circaeaster	agrestis	China	Asia
481	2020-06-09	MT228709	Streptophyta	Magnoliopsida	Ranunculales	Circaeasteraceae	Circaeaster	agrestis	China	Asia
482	2020-06-09	MT228708	Streptophyta	Magnoliopsida	Ranunculales	Circaeasteraceae	Circaeaster	agrestis	China	Asia
483	2020-06-09	MT228707	Streptophyta	Magnoliopsida	Ranunculales	Circaeasteraceae	Circaeaster	agrestis	China	Asia
484	2020-06-09	MT228706	Streptophyta	Magnoliopsida	Ranunculales	Circaeasteraceae	Circaeaster	agrestis	China	Asia
485	2020-06-09	MT228705	Streptophyta	Magnoliopsida	Ranunculales	Circaeasteraceae	Circaeaster	agrestis	China	Asia
486	2020-06-09	MT228704	Streptophyta	Magnoliopsida	Ranunculales	Circaeasteraceae	Circaeaster	agrestis	China	Asia
487	2020-06-09	MT396269	Streptophyta	Magnoliopsida	Fabales	Fabaceae	Spatholobus	pulcher	China	Asia
488	2020-06-09	MT396268	Streptophyta	Magnoliopsida	Fabales	Fabaceae	Spatholobus	suberectus	China	Asia
489	2020-06-09	MN849357	Streptophyta	Magnoliopsida	Asterales	Campanulaceae	Leptocodon	hirsutus	China	Asia
490	2020-06-09	MT219518	Streptophyta	Magnoliopsida	Gentianales	Apocynaceae	Ceropegia	rollae	India	Asia
491	2020-06-08	MN857162	Streptophyta	Magnoliopsida	Asparagales	Amaryllidaceae	Clivia	miniata	China	Asia
492	2020-06-08	MN901632	Streptophyta	Magnoliopsida	Lamiales	Oleaceae	Syringa	reticulata	China	Asia
493	2020-06-08	MN901631	Streptophyta	Magnoliopsida	Lamiales	Oleaceae	Syringa	wolfii	China	Asia
494	2020-06-08	MN894556	Streptophyta	Magnoliopsida	Fagales	Fagaceae	Fagus	japonica
495	2020-06-08	MN894554	Streptophyta	Magnoliopsida	Magnoliales	Magnoliaceae	Magnolia	kobus
496	2020-06-08	MN894553	Streptophyta	Magnoliopsida	Magnoliales	Magnoliaceae	Magnolia	kobus
497	2020-06-08	MN894552	Streptophyta	Magnoliopsida	Gentianales	Rubiaceae	Coffea	arabica
498	2020-06-08	MN935473	Streptophyta	Magnoliopsida	Lamiales	Gesneriaceae	Streptocarpus	ionanthus	China	Asia
499	2020-06-08	MN935472	Streptophyta	Magnoliopsida	Lamiales	Gesneriaceae	Streptocarpus	ionanthus	China	Asia
500	2020-06-08	MN935471	Streptophyta	Magnoliopsida	Lamiales	Gesneriaceae	Streptocarpus	ionanthus	China	Asia
501	2020-06-08	MN935470	Streptophyta	Magnoliopsida	Lamiales	Gesneriaceae	Streptocarpus	ionanthus	China	Asia
502	2020-06-08	MN935469	Streptophyta	Magnoliopsida	Lamiales	Gesneriaceae	Streptocarpus	ionanthus	China	Asia
503	2020-06-08	MN933930	Streptophyta	Magnoliopsida	Lamiales	Bignoniaceae	Oroxylum	indicum	China	Asia
504	2020-06-08	MN933929	Streptophyta	Magnoliopsida	Fabales	Fabaceae	Biancaea	sappan	China	Asia
505	2020-06-08	MT249117	Streptophyta	Magnoliopsida	Fabales	Fabaceae	Pterocarpus	santalinus	China	Asia
506	2020-06-08	MT249116	Streptophyta	Magnoliopsida	Fabales	Fabaceae	Pterocarpus	macrocarpus	China	Asia
507	2020-06-08	MT249115	Streptophyta	Magnoliopsida	Fabales	Fabaceae	Pterocarpus	indicus	China	Asia
508	2020-06-08	MT249114	Streptophyta	Magnoliopsida	Fabales	Fabaceae	Pterocarpus	pedatus	China	Asia
509	2020-06-08	MT249113	Streptophyta	Magnoliopsida	Fabales	Fabaceae	Pterocarpus	marsupium	China	Asia
510	2020-06-08	MN494893	Streptophyta	Magnoliopsida	Ericales	Theaceae	Camellia	sinensis	India	Asia
511	2020-06-08	MN494892	Streptophyta	Magnoliopsida	Ericales	Theaceae	Camellia	sinensis	India	Asia
512	2020-06-07	MT080654	Streptophyta	Magnoliopsida	Fabales	Fabaceae	Phaseolus	lunatus	Spain	Europe
513	2020-06-07	MT080653	Streptophyta	Magnoliopsida	Fabales	Fabaceae	Phaseolus	lunatus	Spain	Europe
514	2020-06-07	MT080652	Streptophyta	Magnoliopsida	Fabales	Fabaceae	Phaseolus	lunatus	Spain	Europe
515	2020-06-07	MT080651	Streptophyta	Magnoliopsida	Fabales	Fabaceae	Phaseolus	lunatus	Spain	Europe
516	2020-06-07	MT080650	Streptophyta	Magnoliopsida	Fabales	Fabaceae	Phaseolus	lunatus	Spain	Europe
517	2020-06-07	MT080649	Streptophyta	Magnoliopsida	Fabales	Fabaceae	Phaseolus	lunatus	Spain	Europe
518	2020-06-07	MT080648	Streptophyta	Magnoliopsida	Fabales	Fabaceae	Phaseolus	lunatus	Spain	Europe
519	2020-06-07	MT080647	Streptophyta	Magnoliopsida	Fabales	Fabaceae	Phaseolus	lunatus	Spain	Europe
520	2020-06-07	MT080646	Streptophyta	Magnoliopsida	Fabales	Fabaceae	Phaseolus	lunatus	Spain	Europe
521	2020-06-07	MT080645	Streptophyta	Magnoliopsida	Fabales	Fabaceae	Phaseolus	lunatus	Spain	Europe
522	2020-06-07	MT080644	Streptophyta	Magnoliopsida	Fabales	Fabaceae	Phaseolus	lunatus	Spain	Europe
523	2020-06-07	MT080643	Streptophyta	Magnoliopsida	Fabales	Fabaceae	Phaseolus	lunatus	Spain	Europe
524	2020-06-07	MT080642	Streptophyta	Magnoliopsida	Fabales	Fabaceae	Phaseolus	lunatus	Spain	Europe
525	2020-06-07	MT080641	Streptophyta	Magnoliopsida	Fabales	Fabaceae	Phaseolus	lunatus	Spain	Europe
526	2020-06-07	MT080640	Streptophyta	Magnoliopsida	Fabales	Fabaceae	Phaseolus	lunatus	Spain	Europe
527	2020-06-07	MT080639	Streptophyta	Magnoliopsida	Fabales	Fabaceae	Phaseolus	lunatus	Spain	Europe
528	2020-06-07	MT080638	Streptophyta	Magnoliopsida	Fabales	Fabaceae	Phaseolus	lunatus	Spain	Europe
529	2020-06-07	MT080637	Streptophyta	Magnoliopsida	Fabales	Fabaceae	Phaseolus	lunatus	Spain	Europe
530	2020-06-07	MT080636	Streptophyta	Magnoliopsida	Fabales	Fabaceae	Phaseolus	lunatus	Spain	Europe
531	2020-06-07	MT080635	Streptophyta	Magnoliopsida	Fabales	Fabaceae	Phaseolus	lunatus	Spain	Europe
532	2020-06-07	MT080634	Streptophyta	Magnoliopsida	Fabales	Fabaceae	Phaseolus	lunatus	Spain	Europe
533	2020-06-07	MT080633	Streptophyta	Magnoliopsida	Fabales	Fabaceae	Phaseolus	lunatus	Spain	Europe
534	2020-06-07	MT080632	Streptophyta	Magnoliopsida	Fabales	Fabaceae	Phaseolus	lunatus	Spain	Europe
535	2020-06-07	MT080631	Streptophyta	Magnoliopsida	Fabales	Fabaceae	Phaseolus	lunatus	Spain	Europe
536	2020-06-07	MT080630	Streptophyta	Magnoliopsida	Fabales	Fabaceae	Phaseolus	lunatus	Spain	Europe
537	2020-06-07	MT080629	Streptophyta	Magnoliopsida	Fabales	Fabaceae	Phaseolus	lunatus	Spain	Europe
538	2020-06-07	MT080628	Streptophyta	Magnoliopsida	Fabales	Fabaceae	Phaseolus	lunatus	Spain	Europe
539	2020-06-07	MT080627	Streptophyta	Magnoliopsida	Fabales	Fabaceae	Phaseolus	lunatus	Spain	Europe
540	2020-06-07	MT080626	Streptophyta	Magnoliopsida	Fabales	Fabaceae	Phaseolus	lunatus	Spain	Europe
541	2020-06-07	MN390972	Streptophyta	Magnoliopsida	Gentianales	Rubiaceae	Scyphiphora	hydrophyllacea	China	Asia
542	2020-06-07	MT354758	Streptophyta	Bryopsida	Hypnales	Amblystegiaceae	Sarmentypnum	exannulatum	China	Asia
543	2020-06-07	MT354757	Streptophyta	Bryopsida	Hypnales	Amblystegiaceae	Leptodictyum	humile	China	Asia
544	2020-06-07	MT354756	Streptophyta	Bryopsida	Hypnales	Amblystegiaceae	Drepanocladus	aduncus	China	Asia
545	2020-06-07	MT354755	Streptophyta	Bryopsida	Hypnales	Amblystegiaceae	Cratoneuron	filicinum	China	Asia
546	2020-06-07	MT354754	Streptophyta	Bryopsida	Hypnales	Amblystegiaceae	Campylium	stellatum	China	Asia
547	2020-06-07	MT354753	Streptophyta	Bryopsida	Hypnales	Amblystegiaceae	Sarmentypnum	sarmentosum	China	Asia
548	2020-06-07	MT354752	Streptophyta	Bryopsida	Hypnales	Pylaisiaceae	Calliergonella	cuspidata	China	Asia
549	2020-06-07	MT354751	Streptophyta	Bryopsida	Hypnales	Amblystegiaceae	Amblystegium	serpens	China	Asia
550	2020-06-07	MN626599	Streptophyta	Magnoliopsida	Brassicales	Brassicaceae	Erysimum	teretifolium	Spain	Europe
551	2020-06-07	MN626598	Streptophyta	Magnoliopsida	Brassicales	Brassicaceae	Erysimum	teretifolium	Spain	Europe
552	2020-06-07	MN626597	Streptophyta	Magnoliopsida	Brassicales	Brassicaceae	Erysimum	teretifolium	Spain	Europe
553	2020-06-07	MN626596	Streptophyta	Magnoliopsida	Brassicales	Brassicaceae	Erysimum	teretifolium	Spain	Europe
554	2020-06-07	MN626595	Streptophyta	Magnoliopsida	Brassicales	Brassicaceae	Erysimum	teretifolium	Spain	Europe
555	2020-06-07	MN626594	Streptophyta	Magnoliopsida	Brassicales	Brassicaceae	Erysimum	teretifolium	Spain	Europe
556	2020-06-07	MN626593	Streptophyta	Magnoliopsida	Brassicales	Brassicaceae	Erysimum	teretifolium	Spain	Europe
557	2020-06-07	MN626592	Streptophyta	Magnoliopsida	Brassicales	Brassicaceae	Erysimum	teretifolium	Spain	Europe
558	2020-06-07	MN626591	Streptophyta	Magnoliopsida	Brassicales	Brassicaceae	Erysimum	angustatum	Spain	Europe
559	2020-06-07	MN626590	Streptophyta	Magnoliopsida	Brassicales	Brassicaceae	Erysimum	angustatum	Spain	Europe
560	2020-06-07	MN218688	Streptophyta	Magnoliopsida	Apiales	Apiaceae	Tongoloa	silaifolia	China	Asia
561	2020-06-07	MT024993	Streptophyta	Magnoliopsida	Sapindales	Anacardiaceae	Rhus	ovata	United States	North America
562	2020-06-07	MT024992	Streptophyta	Magnoliopsida	Sapindales	Anacardiaceae	Rhus	ovata	United States	North America
563	2020-06-07	MT024991	Streptophyta	Magnoliopsida	Sapindales	Anacardiaceae	Rhus	integrifolia	United States	North America
564	2020-06-06	MN450427	Chlorophyta		Ulvales	Ulvaceae	Ulva	rigida	Germany	Europe
565	2020-06-06	MN450426	Chlorophyta		Ulvales	Ulvaceae	Ulva	rigida	Germany	Europe
566	2020-06-06	MN450425	Chlorophyta		Ulvales	Ulvaceae	Ulva	rigida	Germany	Europe
567	2020-06-06	MN450424	Chlorophyta		Ulvales	Ulvaceae	Ulva	rigida	Germany	Europe
568	2020-06-06	MN450423	Chlorophyta		Ulvales	Ulvaceae	Ulva	rigida	Germany	Europe
569	2020-06-06	MN450422	Chlorophyta		Ulvales	Ulvaceae	Ulva	rigida	Germany	Europe
570	2020-06-06	MN450421	Chlorophyta		Ulvales	Ulvaceae	Ulva	rigida	Germany	Europe
571	2020-06-06	MN450420	Chlorophyta		Ulvales	Ulvaceae	Ulva	rigida	Germany	Europe
572	2020-06-06	MN450419	Chlorophyta		Ulvales	Ulvaceae	Ulva	rigida	Germany	Europe
573	2020-06-03	MT359249	Streptophyta	Magnoliopsida	Asparagales	Orchidaceae	Vandopsis	lissochiloides	United States	North America
574	2020-02-22	LC496748	Streptophyta	Polypodiopsida	Hymenophyllales	Hymenophyllaceae	Crepidomanes	latealatum	China	Asia
575	2020-02-22	LC496747	Streptophyta	Polypodiopsida	Hymenophyllales	Hymenophyllaceae	Vandenboschia	cystoseiroides	China	Asia
576	2020-02-22	LC496746	Streptophyta	Polypodiopsida	Hymenophyllales	Hymenophyllaceae	Hymenophyllum	barbatum	China	Asia
577	2020-02-22	LC496742	Streptophyta	Polypodiopsida	Polypodiales	Pteridaceae	Aleuritopteris	dubia	China	Asia
578	2020-02-22	LC496739	Streptophyta	Polypodiopsida	Polypodiales	Pteridaceae	Aleuritopteris	rufa	China	Asia
579	2020-02-22	LC496738	Streptophyta	Polypodiopsida	Polypodiales	Pteridaceae	Pteris	kawabatae	China	Asia
580	2020-02-22	LC496737	Streptophyta	Polypodiopsida	Polypodiales	Pteridaceae	Pteris	oshimensis	China	Asia
581	2020-02-22	LC496733	Streptophyta	Polypodiopsida	Polypodiales	Pteridaceae	Coniogramme	suprapilosa	China	Asia
582	2020-02-22	LC496732	Streptophyta	Polypodiopsida	Polypodiales	Pteridaceae	Coniogramme	procera	China	Asia
583	2020-02-22	LC496723	Streptophyta	Polypodiopsida	Polypodiales	Aspleniaceae	Asplenium	holosorum	China	Asia
584	2020-02-22	LC496721	Streptophyta	Polypodiopsida	Polypodiales	Aspleniaceae	Asplenium	tenuifolium	China	Asia
585	2020-02-22	LC496720	Streptophyta	Polypodiopsida	Polypodiales	Aspleniaceae	Asplenium	lushanense	China	Asia
586	2020-02-22	LC496718	Streptophyta	Polypodiopsida	Polypodiales	Aspleniaceae	Hymenasplenium	sp.	China	Asia
587	2020-02-22	LC496717	Streptophyta	Polypodiopsida	Polypodiales	Aspleniaceae	Asplenium	obliquissimum	China	Asia
588	2020-02-22	LC496709	Streptophyta	Polypodiopsida	Polypodiales	Dryopteridaceae	Elaphoglossum	conforme	China	Asia
589	2020-02-22	LC496707	Streptophyta	Polypodiopsida	Polypodiales	Dryopteridaceae	Dryopteris	polita	China	Asia
590	2020-02-22	LC496706	Streptophyta	Polypodiopsida	Polypodiales	Dryopteridaceae	Dryopteris	podophylla	China	Asia
591	2020-02-22	LC496705	Streptophyta	Polypodiopsida	Polypodiales	Dryopteridaceae	Dryopteris	stenolepis	China	Asia
592	2020-02-22	LC496703	Streptophyta	Polypodiopsida	Polypodiales	Dryopteridaceae	Arachniodes	aristata	China	Asia
593	2020-02-22	LC496702	Streptophyta	Polypodiopsida	Polypodiales	Dryopteridaceae	Arachniodes	rhomboidea	China	Asia
594	2020-02-22	LC496700	Streptophyta	Polypodiopsida	Polypodiales	Dryopteridaceae	Polystichum	piceopaleaceum	China	Asia
595	2020-02-22	LC496699	Streptophyta	Polypodiopsida	Polypodiales	Dryopteridaceae	Polystichum	acutidens	China	Asia
596	2020-02-22	LC496698	Streptophyta	Polypodiopsida	Polypodiales	Dryopteridaceae	Polystichum	sp.	China	Asia
597	2020-02-22	LC496695	Streptophyta	Polypodiopsida	Polypodiales	Dryopteridaceae	Pleocnemia	winitii	China	Asia
598	2020-02-22	LC496694	Streptophyta	Polypodiopsida	Polypodiales	Polypodiaceae	Leptochilus	insignis	China	Asia
599	2020-02-22	LC496693	Streptophyta	Polypodiopsida	Polypodiales	Polypodiaceae	Microsorum	cuspidatum	China	Asia
600	2020-02-22	LC496692	Streptophyta	Polypodiopsida	Polypodiales	Polypodiaceae	Lepisorus	obscurevenolusus	China	Asia
601	2020-02-22	LC496682	Streptophyta	Polypodiopsida	Polypodiales	Polypodiaceae	Microsorum	musifolium	China	Asia
602	2020-02-22	LC496681	Streptophyta	Polypodiopsida	Polypodiales	Polypodiaceae	Arthromeris	lehmannii	China	Asia
603	2020-02-22	LC496677	Streptophyta	Polypodiopsida	Polypodiales	Polypodiaceae	Aglaomorpha	bonii	China	Asia
604	2020-02-22	LC496675	Streptophyta	Polypodiopsida	Polypodiales	Polypodiaceae	Platycerium	holttumii	China	Asia
605	2020-02-22	LC496674	Streptophyta	Polypodiopsida	Polypodiales	Polypodiaceae	Platycerium	sp.	China	Asia
606	2020-02-22	LC496669	Streptophyta	Polypodiopsida	Polypodiales	Polypodiaceae	Leptochilus	digitatus	China	Asia
607	2020-02-22	LC496661	Streptophyta	Polypodiopsida	Polypodiales	Polypodiaceae	Pyrrosia	sp.	China	Asia
608	2020-02-22	LC496660	Streptophyta	Polypodiopsida	Polypodiales	Polypodiaceae	Pyrrosia	nuda	China	Asia
609	2020-02-22	LC496655	Streptophyta	Polypodiopsida	Polypodiales	Tectariaceae	Tectaria	simonsii	China	Asia
610	2020-02-22	LC496653	Streptophyta	Polypodiopsida	Polypodiales	Tectariaceae	Tectaria	vasta	China	Asia
611	2020-02-22	LC496652	Streptophyta	Polypodiopsida	Polypodiales	Tectariaceae	Tectaria	dubia	China	Asia
612	2020-02-22	LC496651	Streptophyta	Polypodiopsida	Polypodiales	Tectariaceae	Tectaria	decurrens	China	Asia
613	2020-02-22	LC496650	Streptophyta	Polypodiopsida	Polypodiales	Tectariaceae	Tectaria	fauriei	China	Asia
614	2020-02-22	LC496646	Streptophyta	Polypodiopsida	Polypodiales	Athyriaceae	Diplazium	sp.	China	Asia
615	2020-02-22	LC496644	Streptophyta	Polypodiopsida	Polypodiales	Thelypteridaceae	Pronephrium	simplex	China	Asia
616	2020-02-22	LC496641	Streptophyta	Polypodiopsida	Polypodiales	Dennstaedtiaceae	Monachosorum	henryi	China	Asia
617	2020-02-22	LC496640	Streptophyta	Polypodiopsida	Polypodiales	Pteridaceae	Haplopteris	flexuosa	China	Asia
618	2020-02-22	LC496639	Streptophyta	Polypodiopsida	Polypodiales	Pteridaceae	Haplopteris	forrestiana	China	Asia
619	2020-02-22	LC496638	Streptophyta	Polypodiopsida	Polypodiales	Pteridaceae	Haplopteris	elongata	China	Asia
620	2020-02-22	LC496637	Streptophyta	Polypodiopsida	Polypodiales	Pteridaceae	Haplopteris	sikkimensis	China	Asia
621	2020-02-22	LC496636	Streptophyta	Polypodiopsida	Polypodiales	Pteridaceae	Antrophyum	formosanum	China	Asia
622	2020-02-22	LC496635	Streptophyta	Polypodiopsida	Polypodiales	Pteridaceae	Antrophyum	vittarioides	China	Asia
623	2020-02-22	LC496634	Streptophyta	Polypodiopsida	Cyatheales	Plagiogyriaceae	Plagiogyria	euphlebia	China	Asia
624	2017-12-08	LC195330	Streptophyta	Bryopsida	Hypnales	Pylaisiadelphaceae	Heterophyllium	nematosum	Japan	Asia
625	2001-08-31	AB051218	Streptophyta	Bryopsida	Hypnales	Pylaisiadelphaceae	Heterophyllium	nematosum	Japan	Asia
626	2020-01-21	AP019868	Streptophyta	Marchantiopsida	Marchantiales	Marchantiaceae	Marchantia	polymorpha	Austria	Europe
627	2020-06-03	MN515040	Chlorophyta		Ulvales	Ulvellaceae	Ulvella	leptochaete	Greece	Europe
628	2020-06-03	MN460810	Streptophyta	Magnoliopsida	Myrtales	Combretaceae	Terminalia	arjuna	India	Asia
629	2020-06-03	MN972469	Streptophyta	Magnoliopsida	Lamiales	Lamiaceae	Thymus	decussatus	Egypt	Africa
630	2020-06-03	MN972468	Streptophyta	Magnoliopsida	Lamiales	Lamiaceae	Thymbra	capitata	Egypt	Africa
631	2020-06-03	MN972467	Streptophyta	Magnoliopsida	Lamiales	Lamiaceae	Thymus	vulgaris	Egypt	Africa
632	2020-06-03	MN972466	Streptophyta	Magnoliopsida	Lamiales	Lamiaceae	Thymus	decussatus	Egypt	Africa
633	2020-06-03	MN972465	Streptophyta	Magnoliopsida	Lamiales	Lamiaceae	Thymbra	capitata	Egypt	Africa
634	2020-06-03	MN972464	Streptophyta	Magnoliopsida	Lamiales	Lamiaceae	Thymus	vulgaris	Egypt	Africa
635	2020-06-03	MT409619	Streptophyta	Magnoliopsida	Apiales	Apiaceae	Ligusticum	thomsonii	China	Asia
636	2020-06-03	MT409618	Streptophyta	Magnoliopsida	Apiales	Apiaceae	Ligusticum	scapiforme	China	Asia
637	2020-06-03	MT409617	Streptophyta	Magnoliopsida	Apiales	Apiaceae	Ligusticum	pteridophyllum	China	Asia
638	2020-06-03	MT409616	Streptophyta	Magnoliopsida	Apiales	Apiaceae	Ligusticum	likiangense	China	Asia
639	2020-06-03	MT409615	Streptophyta	Magnoliopsida	Apiales	Apiaceae	Ligusticum	involucratum	China	Asia
640	2020-06-03	MT409614	Streptophyta	Magnoliopsida	Apiales	Apiaceae	Ligusticum	hispidum	China	Asia
641	2020-06-03	MT409613	Streptophyta	Magnoliopsida	Apiales	Apiaceae	Ligusticum	delavayi	China	Asia
642	2020-06-03	MT409612	Streptophyta	Magnoliopsida	Apiales	Apiaceae	Ligusticum	capillaceum	China	Asia
643	2020-06-03	MN936023	Streptophyta	Magnoliopsida	Fabales	Fabaceae	Dalbergia	vietnamensis	China	Asia
644	2020-06-03	MN936022	Streptophyta	Magnoliopsida	Fabales	Fabaceae	Dalbergia	martinii	China	Asia
645	2020-06-03	MN936021	Streptophyta	Magnoliopsida	Fabales	Fabaceae	Dalbergia	armata	China	Asia
646	2020-06-03	MN936020	Streptophyta	Magnoliopsida	Fabales	Fabaceae	Dalbergia	chlorocarpa	China	Asia
647	2020-06-03	MN936019	Streptophyta	Magnoliopsida	Fabales	Fabaceae	Dalbergia	cearensis	China	Asia
648	2020-06-03	MN936018	Streptophyta	Magnoliopsida	Fabales	Fabaceae	Dalbergia	obovata	China	Asia
649	2020-06-03	MN936017	Streptophyta	Magnoliopsida	Fabales	Fabaceae	Dalbergia	frutescens	China	Asia
650	2020-06-03	MN936016	Streptophyta	Magnoliopsida	Fabales	Fabaceae	Dalbergia	sissoo	China	Asia
651	2020-06-03	MT430983	Streptophyta	Magnoliopsida	Brassicales	Brassicaceae	Lepidium	meyenii	China	Asia
652	2020-06-03	MT382662	Streptophyta	Magnoliopsida	Rosales	Rosaceae	Alchemilla	pedata	China	Asia
653	2020-06-03	MT382661	Streptophyta	Magnoliopsida	Rosales	Rosaceae	Alchemilla	argyrophylla	China	Asia
654	2020-06-02	MN913372	Streptophyta	Magnoliopsida	Rosales	Rosaceae	Prunus	leveilleana	China	Asia
655	2020-06-02	MT261176	Streptophyta	Magnoliopsida	Liliales	Colchicaceae	Wurmbea	burttii
656	2020-06-02	MT261175	Streptophyta	Magnoliopsida	Liliales	Colchicaceae	Uvularia	grandiflora
657	2020-06-02	MT261174	Streptophyta	Magnoliopsida	Liliales	Colchicaceae	Tripladenia	cunninghamii
658	2020-06-02	MT261170	Streptophyta	Magnoliopsida	Liliales	Smilacaceae	Smilax	nipponica
659	2020-06-02	MT261169	Streptophyta	Magnoliopsida	Liliales	Smilacaceae	Smilax	glycophylla
660	2020-06-02	MT261168	Streptophyta	Magnoliopsida	Liliales	Smilacaceae	Smilax	china
661	2020-06-02	MT261167	Streptophyta	Magnoliopsida	Liliales	Ripogonaceae	Ripogonum	scandens
662	2020-06-02	MT261166	Streptophyta	Magnoliopsida	Liliales	Philesiaceae	Philesia	magellanica
663	2020-06-02	MT261165	Streptophyta	Magnoliopsida	Liliales	Petermanniaceae	Petermannia	cirrosa
664	2020-06-02	MT261164	Streptophyta	Magnoliopsida	Liliales	Liliaceae	Lilium	japonicum
665	2020-06-02	MT261163	Streptophyta	Magnoliopsida	Liliales	Liliaceae	Lilium	hansonii
666	2020-06-02	MT261162	Streptophyta	Magnoliopsida	Liliales	Liliaceae	Lilium	formosanum
667	2020-06-02	MT261161	Streptophyta	Magnoliopsida	Liliales	Liliaceae	Lilium	cernuum
668	2020-06-02	MT261160	Streptophyta	Magnoliopsida	Liliales	Liliaceae	Lilium	callosum
669	2020-06-02	MT261159	Streptophyta	Magnoliopsida	Liliales	Liliaceae	Lilium	amabile
670	2020-06-02	MT261158	Streptophyta	Magnoliopsida	Liliales	Smilacaceae	Lapageria	rosea
671	2020-06-02	MT261156	Streptophyta	Magnoliopsida	Liliales	Liliaceae	Fritillaria	usuriensis
672	2020-06-02	MT261152	Streptophyta	Magnoliopsida	Liliales	Liliaceae	Cardiocrinum	cordatum
673	2020-06-02	MT261151	Streptophyta	Magnoliopsida	Liliales	Campynemataceae	Campynema	lineare
674	2020-06-02	MT261148	Streptophyta	Magnoliopsida	Liliales	Colchicaceae	Androcymbium	greuterocymbium
675	2020-06-01	NC_048528	Streptophyta	Magnoliopsida	Rosales	Rosaceae	Prunus	rufa	China	Asia
676	2020-06-01	NC_048527	Streptophyta	Pinopsida	Cupressales	Cupressaceae	Thuja	koraiensis	China	Asia
677	2020-06-01	NC_048524	Streptophyta	Magnoliopsida	Ranunculales	Menispermaceae	Stephania	kwangsiensis	China	Asia
678	2020-06-01	NC_048523	Streptophyta	Magnoliopsida	Asparagales	Orchidaceae	Danxiaorchis	singchiana	China	Asia
679	2020-06-01	NC_048522	Streptophyta	Magnoliopsida		Araceae	Pistia	stratiotes	China	Asia
680	2020-06-01	NC_048520	Streptophyta	Magnoliopsida	Ericales	Balsaminaceae	Impatiens	hawkeri	China	Asia
681	2020-06-01	NC_048519	Streptophyta	Magnoliopsida		Hydrocharitaceae	Enhalus	acoroides	China	Asia
682	2020-06-01	NC_048518	Streptophyta	Magnoliopsida	Malvales	Malvaceae	Thespesia	populnea	China	Asia
683	2020-06-01	NC_048515	Streptophyta	Magnoliopsida	Solanales	Solanaceae	Physalis	minima	China	Asia
684	2020-06-01	NC_048514	Streptophyta	Magnoliopsida	Solanales	Solanaceae	Physalis	pubescens	China	Asia
685	2020-06-01	NC_048513	Streptophyta	Magnoliopsida	Fagales	Fagaceae	Quercus	fenchengensis	China	Asia
686	2020-06-01	NC_048512	Streptophyta	Magnoliopsida	Lamiales	Lamiaceae	Ajuga	forrestii	China	Asia
687	2020-06-01	NC_048510	Streptophyta	Magnoliopsida	Asterales	Asteraceae	Sonchus	asper
688	2020-06-01	NC_048509	Streptophyta	Magnoliopsida	Fabales	Fabaceae	Glycyrrhiza	aspera	United States	North America
689	2020-06-01	NC_048508	Streptophyta	Magnoliopsida	Asterales	Asteraceae	Heteroplexis	incana	China	Asia
690	2020-06-01	NC_048505	Streptophyta	Magnoliopsida	Zingiberales	Zingiberaceae	Curcuma	zedoaria	China	Asia
691	2020-06-01	NC_048504	Streptophyta	Magnoliopsida	Lamiales	Oleaceae	Forsythia	mandschurica	France	Europe
692	2020-06-01	NC_048503	Streptophyta	Magnoliopsida	Lamiales	Oleaceae	Osmanthus	americanus	France	Europe
693	2020-06-01	NC_048498	Streptophyta	Magnoliopsida	Rosales	Cannabaceae	Celtis	sinensis	China	Asia
694	2020-06-01	NC_048493	Streptophyta	Magnoliopsida	Brassicales	Brassicaceae	Arabis	scabra	Germany	Europe
695	2020-06-01	NC_048492	Streptophyta	Magnoliopsida	Asparagales	Asparagaceae	Dracaena	draco	Poland	Europe
696	2020-06-01	NC_048489	Streptophyta	Pinopsida	Araucariales	Podocarpaceae	Podocarpus	neriifolius	China	Asia
697	2020-06-01	NC_048488	Streptophyta	Magnoliopsida	Fagales	Fagaceae	Quercus	phillyraeoides	China	Asia
698	2020-06-01	NC_048486	Streptophyta	Magnoliopsida	Asparagales	Orchidaceae	Bulbophyllum	epiphytum	Brazil	South America
699	2020-06-01	NC_048485	Streptophyta	Magnoliopsida	Asparagales	Orchidaceae	Bulbophyllum	weddellii	Brazil	South America
700	2020-06-01	NC_048484	Streptophyta	Magnoliopsida	Asparagales	Orchidaceae	Bulbophyllum	steyermarkii	Brazil	South America
701	2020-06-01	NC_048483	Streptophyta	Magnoliopsida	Asparagales	Orchidaceae	Bulbophyllum	regnellii	Brazil	South America
702	2020-06-01	NC_048482	Streptophyta	Magnoliopsida	Asparagales	Orchidaceae	Bulbophyllum	mentosum	Brazil	South America
703	2020-06-01	NC_048481	Streptophyta	Magnoliopsida	Asparagales	Orchidaceae	Bulbophyllum	granulosum	Brazil	South America
704	2020-06-01	NC_048480	Streptophyta	Magnoliopsida	Asparagales	Orchidaceae	Bulbophyllum	exaltatum	Brazil	South America
705	2020-06-01	NC_048479	Streptophyta	Magnoliopsida	Asparagales	Orchidaceae	Bulbophyllum	plumosum	Brazil	South America
706	2020-06-01	NC_048478	Streptophyta	Magnoliopsida	Lamiales	Acanthaceae	Barleria	prionitis	Nigeria	Africa
707	2020-06-01	NC_048474	Streptophyta		Rosales	Rosaceae	Fragaria	viridis	China	Asia
708	2020-06-01	NC_048464	Streptophyta	Magnoliopsida	Dipsacales	Adoxaceae	Viburnum	carlesii
709	2020-06-01	NC_048463	Streptophyta	Magnoliopsida		Araceae	Wolffia	globosa
710	2020-06-01	NC_048462	Streptophyta	Magnoliopsida	Zingiberales	Zingiberaceae	Alpinia	pumila	China	Asia
711	2020-06-01	NC_048461	Streptophyta	Magnoliopsida	Zingiberales	Zingiberaceae	Alpinia	katsumadae	China	Asia
712	2020-06-01	NC_048460	Streptophyta	Magnoliopsida	Magnoliales	Magnoliaceae	Magnolia	omeiensis	China	Asia
713	2020-06-01	NC_048459	Streptophyta	Magnoliopsida	Asparagales	Orchidaceae	Holcoglossum	tsii	China	Asia
714	2020-06-01	NC_048458	Streptophyta	Magnoliopsida	Asparagales	Orchidaceae	Vanda	concolor	China	Asia
715	2020-06-01	NC_048457	Streptophyta	Polypodiopsida	Ophioglossales	Ophioglossaceae	Botrychium	lunaria	China	Asia
716	2020-06-01	NC_048453	Streptophyta	Magnoliopsida	Magnoliales	Magnoliaceae	Magnolia	baillonii
717	2020-06-01	NC_048452	Streptophyta	Magnoliopsida	Asterales	Asteraceae	Sonchus	oleraceus
718	2020-06-01	NC_048451	Streptophyta		Ranunculales	Menispermaceae	Menispermum	canadense	China	Asia
719	2020-06-01	NC_048450	Streptophyta		Asterales	Asteraceae	Doniophyton	anomalum	Germany	Europe
720	2020-06-01	MT374084	Streptophyta	Magnoliopsida	Myrtales	Lythraceae	Trapa	bicornis	China	Asia
721	2020-06-01	MN202184	Streptophyta	Magnoliopsida	Fabales	Fabaceae	Dalbergia	yunnanensis	China	Asia
722	2020-06-01	MN202183	Streptophyta	Magnoliopsida	Fabales	Fabaceae	Dalbergia	yunnanensis	China	Asia
723	2020-06-01	MN202182	Streptophyta	Magnoliopsida	Fabales	Fabaceae	Dalbergia	tonkinensis	China	Asia
724	2020-06-01	MN202181	Streptophyta	Magnoliopsida	Fabales	Fabaceae	Dalbergia	odorifera	China	Asia
725	2020-06-01	MN202180	Streptophyta	Magnoliopsida	Fabales	Fabaceae	Dalbergia	odorifera	China	Asia
726	2020-06-01	MN202179	Streptophyta	Magnoliopsida	Fabales	Fabaceae	Dalbergia	tonkinensis	China	Asia
727	2020-06-01	MT239400	Streptophyta	Magnoliopsida	Zingiberales	Zingiberaceae	Zingiber	zerumbet	China	Asia
728	2020-06-01	MT407463	Streptophyta	Magnoliopsida	Caryophyllales	Nyctaginaceae	Bougainvillea	peruviana	China	Asia
729	2020-05-31	MN149613	Streptophyta	Magnoliopsida	Saxifragales	Paeoniaceae	Paeonia	lactiflora	China	Asia
730	2020-05-31	MN149612	Streptophyta	Magnoliopsida	Saxifragales	Paeoniaceae	Paeonia	lactiflora	China	Asia
731	2020-05-31	MN544311	Streptophyta	Anthocerotopsida	Anthocerotales	Anthocerotaceae	Anthoceros	agrestis	United States	North America
732	2020-05-31	MN544310	Streptophyta	Anthocerotopsida	Anthocerotales	Anthocerotaceae	Anthoceros	punctatus	United States	North America
733	2020-05-31	MN106256	Streptophyta	Magnoliopsida	Santalales	Santalaceae	Santalum	album
734	2020-05-31	MN106255	Streptophyta	Magnoliopsida	Lamiales	Bignoniaceae	Spathodea	campanulata
735	2020-05-31	MN106254	Streptophyta	Magnoliopsida	Sapindales	Sapindaceae	Pometia	tomentosa
736	2020-05-31	MN106253	Streptophyta	Magnoliopsida	Malpighiales	Rhizophoraceae	Pellacalyx	yunnanensis
737	2020-05-31	MN106252	Streptophyta	Magnoliopsida	Saxifragales	Hamamelidaceae	Mytilaria	laosensis
738	2020-05-31	MN106251	Streptophyta	Magnoliopsida	Malpighiales	Clusiaceae	Garcinia	pedunculata
739	2020-05-31	MN106250	Streptophyta	Magnoliopsida	Sapindales	Burseraceae	Canarium	album
740	2020-05-31	MN106249	Streptophyta	Magnoliopsida	Sapindales	Meliaceae	Aphanamixis	polystachya
741	2020-05-31	MN106248	Streptophyta	Magnoliopsida	Saxifragales	Altingiaceae	Altingia	yunnanensis
742	2020-05-31	MN106247	Streptophyta	Magnoliopsida	Saxifragales	Altingiaceae	Altingia	excelsa
743	2020-05-31	MN106246	Streptophyta	Magnoliopsida	Sapindales	Meliaceae	Aglaia	odorata
744	2020-05-31	MN990633	Streptophyta	Magnoliopsida	Magnoliales	Magnoliaceae	Magnolia	dixonii	China	Asia
745	2020-05-31	MN990631	Streptophyta	Magnoliopsida	Magnoliales	Magnoliaceae	Magnolia	amazonica	China	Asia
746	2020-05-31	MN990627	Streptophyta	Magnoliopsida	Magnoliales	Magnoliaceae	Magnolia	gilbertoi	China	Asia
747	2020-05-31	MN990603	Streptophyta	Magnoliopsida	Magnoliales	Magnoliaceae	Magnolia	ovata	China	Asia
748	2020-05-31	MN990598	Streptophyta	Magnoliopsida	Magnoliales	Magnoliaceae	Magnolia	dodecapetala	China	Asia
749	2020-05-31	MN047450	Streptophyta	Magnoliopsida	Laurales	Lauraceae	Cinnamomum	pittosporoides	China	Asia
750	2020-05-31	MT195538	Streptophyta	Magnoliopsida	Oxalidales	Oxalidaceae	Averrhoa	carambola	India	Asia
751	2020-05-31	MT185592	Streptophyta	Magnoliopsida	Apiales	Apiaceae	Eryngium	foetidum	India	Asia
752	2020-05-31	MT160002	Streptophyta	Magnoliopsida	Apiales	Apiaceae	Eryngium	foetidum	India	Asia
753	2020-05-31	MT084548	Streptophyta	Magnoliopsida	Solanales	Convolvulaceae	Ipomoea	plebeia	India	Asia
754	2020-05-31	MT084547	Streptophyta	Magnoliopsida	Solanales	Convolvulaceae	Ipomoea	plebeia	India	Asia
755	2020-05-31	MT084546	Streptophyta	Magnoliopsida	Solanales	Convolvulaceae	Ipomoea	plebeia	India	Asia
756	2020-05-31	MT084545	Streptophyta	Magnoliopsida	Solanales	Convolvulaceae	Ipomoea	plebeia	India	Asia
757	2020-05-31	MT084544	Streptophyta	Magnoliopsida	Solanales	Convolvulaceae	Merremia	tridentata	India	Asia
758	2020-05-31	MT084543	Streptophyta	Magnoliopsida	Solanales	Convolvulaceae	Merremia	tridentata	India	Asia
759	2020-05-31	MT084542	Streptophyta	Magnoliopsida	Solanales	Convolvulaceae	Merremia	tridentata	India	Asia
760	2020-05-31	MT084541	Streptophyta	Magnoliopsida	Solanales	Convolvulaceae	Merremia	tridentata	India	Asia
761	2020-05-31	MT053437	Streptophyta	Magnoliopsida	Solanales	Convolvulaceae	Merremia	tridentata	India	Asia
762	2020-05-31	MT053436	Streptophyta	Magnoliopsida	Solanales	Convolvulaceae	Merremia	tridentata	India	Asia
763	2020-05-31	MT053435	Streptophyta	Magnoliopsida	Solanales	Convolvulaceae	Merremia	tridentata	India	Asia
764	2020-05-31	MT053434	Streptophyta	Magnoliopsida	Solanales	Convolvulaceae	Merremia	tridentata	India	Asia
765	2020-05-31	MT053429	Streptophyta	Magnoliopsida	Solanales	Convolvulaceae	Camonea	vitifolia	India	Asia
766	2020-05-31	MT053428	Streptophyta	Magnoliopsida	Solanales	Convolvulaceae	Camonea	vitifolia	India	Asia
767	2020-05-31	MT053427	Streptophyta	Magnoliopsida	Solanales	Convolvulaceae	Camonea	vitifolia	India	Asia
768	2020-05-31	MT053426	Streptophyta	Magnoliopsida	Solanales	Convolvulaceae	Camonea	vitifolia	India	Asia
769	2020-05-31	MT036892	Streptophyta	Magnoliopsida	Solanales	Convolvulaceae	Camonea	umbellata	India	Asia
770	2020-05-31	MT036891	Streptophyta	Magnoliopsida	Solanales	Convolvulaceae	Camonea	umbellata	India	Asia
771	2020-05-31	MT036890	Streptophyta	Magnoliopsida	Solanales	Convolvulaceae	Camonea	umbellata	India	Asia
772	2020-05-31	MT036889	Streptophyta	Magnoliopsida	Solanales	Convolvulaceae	Camonea	umbellata	India	Asia
773	2020-05-31	MN863798	Streptophyta	Magnoliopsida	Fabales	Fabaceae	Tephrosia	pumila	India	Asia
774	2020-05-13	MT358305	Streptophyta	Magnoliopsida	Asparagales	Orchidaceae	Trichotosia	barbarossa	United States	North America
775	2020-05-13	MT358304	Streptophyta	Magnoliopsida	Lamiales	Acanthaceae	Sanchezia	speciosa	United States	North America
776	2020-05-13	MT358303	Streptophyta	Magnoliopsida	Asparagales	Orchidaceae	Promenaea	rollissonii	United States	North America
777	2020-05-13	MT358302	Streptophyta	Magnoliopsida	Rosales	Urticaceae	Pellionia	repens	United States	North America
778	2020-05-13	MT358301	Streptophyta	Magnoliopsida	Asparagales	Orchidaceae	Micropera	pallida	United States	North America
779	2020-05-13	MT358300	Streptophyta	Magnoliopsida	Poales	Poaceae	Lithachne	pauciflora	United States	North America
780	2020-06-01	MN857896	Streptophyta	Magnoliopsida	Fabales	Fabaceae	Isoberlinia	doka	Nigeria	Africa
781	2020-06-01	MN857895	Streptophyta	Magnoliopsida	Fabales	Fabaceae	Isoberlinia	tomentosa	Nigeria	Africa
782	2019-04-10	NC_041462	Streptophyta		Caryophyllales	Caryophyllaceae	Pseudostellaria	setulosa
783	2020-05-30	LC547437	Streptophyta	Magnoliopsida	Brassicales	Moringaceae	Moringa	peregrina	Egypt	Africa
784	2020-05-30	LC547436	Streptophyta	Magnoliopsida	Brassicales	Moringaceae	Moringa	oleifera	Egypt	Africa
785	2020-05-30	LC546744	Streptophyta	Magnoliopsida	Fabales	Fabaceae	Vachellia	nilotica	Egypt	Africa
786	2020-05-30	LC546144	Streptophyta	Magnoliopsida	Fabales	Fabaceae	Acacia	iraqensis	Egypt	Africa
787	2020-05-30	LC546143	Streptophyta	Magnoliopsida	Fabales	Fabaceae	Senegalia	senegal	Egypt	Africa
788	2020-05-30	LC546142	Streptophyta	Magnoliopsida	Fabales	Fabaceae	Acacia	ligulata	Egypt	Africa
789	2020-05-30	LC546141	Streptophyta	Magnoliopsida	Fabales	Fabaceae	Vachellia	nilotica	Egypt	Africa
790	2020-05-30	LC546140	Streptophyta	Magnoliopsida	Fabales	Fabaceae	Vachellia	tortilis	Egypt	Africa
791	2020-05-30	LC546139	Streptophyta	Magnoliopsida	Fabales	Fabaceae	Acacia	cyclops	Egypt	Africa
792	2020-05-30	LC546138	Streptophyta	Magnoliopsida	Fabales	Fabaceae	Acacia	victoriae	Egypt	Africa
793	2020-05-30	LC545950	Streptophyta	Magnoliopsida	Fabales	Fabaceae	Acacia	coriacea	Egypt	Africa
794	2020-05-30	LC545949	Streptophyta	Magnoliopsida	Fabales	Fabaceae	Acacia	sclerosperma	Egypt	Africa
795	2020-05-30	LC545948	Streptophyta	Magnoliopsida	Fabales	Fabaceae	Acacia	salicina	Egypt	Africa
796	2020-05-30	LC545947	Streptophyta	Magnoliopsida	Fabales	Fabaceae	Acacia	cuthbertsonii	Egypt	Africa
797	2020-05-30	LC545946	Streptophyta	Magnoliopsida	Fabales	Fabaceae	Acacia	pruinocarpa	Egypt	Africa
798	2020-05-30	LC545945	Streptophyta	Magnoliopsida	Fabales	Fabaceae	Vachellia	origena	Egypt	Africa
799	2020-05-30	LC545944	Streptophyta	Magnoliopsida	Fabales	Fabaceae	Vachellia	gerrardii	Egypt	Africa
800	2020-05-30	LC545943	Streptophyta	Magnoliopsida	Fabales	Fabaceae	Vachellia	nilotica	Egypt	Africa
801	2020-05-30	LC545942	Streptophyta	Magnoliopsida	Fabales	Fabaceae	Vachellia	etbaica	Egypt	Africa
802	2020-05-30	LC545941	Streptophyta	Magnoliopsida	Fabales	Fabaceae	Senegalia	asak	Egypt	Africa
803	2020-05-30	LC545940	Streptophyta	Magnoliopsida	Fabales	Fabaceae	Vachellia	farnesiana	Egypt	Africa
804	2020-05-30	LC545939	Streptophyta	Magnoliopsida	Fabales	Fabaceae	Vachellia	gerrardii	Egypt	Africa
805	2020-05-30	LC545938	Streptophyta	Magnoliopsida	Fabales	Fabaceae	Acacia	ampliceps	Egypt	Africa
806	2020-05-30	LC545937	Streptophyta	Magnoliopsida	Fabales	Fabaceae	Acacia	ehrenbergiana	Egypt	Africa
807	2020-05-30	LC545936	Streptophyta	Magnoliopsida	Fabales	Fabaceae	Vachellia	tortilis	Egypt	Africa
808	2020-05-29	MK089789	Streptophyta	Liliopsida	Asparagales	Amaryllidaceae	Leucocoryne	appendiculata	Chile	South America
809	2018-03-17	MG925368	Streptophyta	Magnoliopsida	Asparagales	Orchidaceae	Platanthera	japonica	China	Asia
810	2020-05-27	MK863371	Streptophyta	Magnoliopsida	Commelinales	Commelinaceae	Commelina	communis	China	Asia
811	2020-05-27	MN172352	Streptophyta	Magnoliopsida	Laurales	Calycanthaceae	Chimonanthus	praecox	China	Asia
812	2020-05-27	MT093220	Streptophyta	Magnoliopsida	Rosales	Moraceae	Ficus	erecta	China	Asia
813	2020-05-27	MN519208	Streptophyta	Magnoliopsida	Asparagales	Amaryllidaceae	Allium	mongolicum	China	Asia
814	2020-05-27	MN126582	Streptophyta	Magnoliopsida	Sapindales	Meliaceae	Cipadessa	cinerascens
815	2020-05-27	MN052680	Streptophyta	Magnoliopsida	Malpighiales	Calophyllaceae	Mesua	ferrea
816	2020-05-25	MN394901	Streptophyta	Magnoliopsida	Fabales	Fabaceae	Tamarindus	indica	India	Asia
817	2020-05-25	MN394900	Streptophyta	Magnoliopsida	Sapindales	Anacardiaceae	Anacardium	occidentale	India	Asia
818	2020-05-25	MN394899	Streptophyta	Magnoliopsida	Sapindales	Rutaceae	Citrus	aurantiifolia	India	Asia
819	2020-05-25	MN394898	Streptophyta	Magnoliopsida	Zingiberales	Zingiberaceae	Zingiber	officinale	India	Asia
820	2020-05-25	MN394897	Streptophyta	Magnoliopsida	Lamiales	Lamiaceae	Ocimum	basilicum	India	Asia
821	2020-05-25	MN394896	Streptophyta	Magnoliopsida	Ericales	Theaceae	Camellia	sinensis	India	Asia
822	2020-05-25	MN394895	Streptophyta	Magnoliopsida	Ericales	Theaceae	Camellia	sinensis	India	Asia
823	2020-05-25	MK927044	Streptophyta	Magnoliopsida	Santalales	Viscaceae	Arceuthobium	gillii	United States	North America
824	2020-05-25	MK927043	Streptophyta	Magnoliopsida	Santalales	Viscaceae	Arceuthobium	gillii	United States	North America
825	2020-05-25	MK927042	Streptophyta	Magnoliopsida	Santalales	Viscaceae	Arceuthobium	gillii	United States	North America
826	2020-05-25	MK927041	Streptophyta	Magnoliopsida	Santalales	Viscaceae	Arceuthobium	gillii	United States	North America
827	2020-05-25	MK927040	Streptophyta	Magnoliopsida	Santalales	Viscaceae	Arceuthobium	hondurense	United States	North America
828	2020-05-25	MK927039	Streptophyta	Magnoliopsida	Santalales	Viscaceae	Arceuthobium	hondurense	United States	North America
829	2020-05-25	MK927038	Streptophyta	Magnoliopsida	Santalales	Viscaceae	Arceuthobium	globosum	United States	North America
830	2020-05-25	MK927037	Streptophyta	Magnoliopsida	Santalales	Viscaceae	Arceuthobium	durangense	United States	North America
831	2020-05-25	MK927036	Streptophyta	Magnoliopsida	Santalales	Viscaceae	Arceuthobium	vaginatum	United States	North America
832	2020-05-25	MK927035	Streptophyta	Magnoliopsida	Santalales	Viscaceae	Arceuthobium	durangense	United States	North America
833	2020-05-25	MK927034	Streptophyta	Magnoliopsida	Santalales	Viscaceae	Arceuthobium	globosum	United States	North America
834	2020-05-25	MK927033	Streptophyta	Magnoliopsida	Santalales	Viscaceae	Arceuthobium	guatemalense	United States	North America
835	2020-05-25	MK927032	Streptophyta	Magnoliopsida	Santalales	Viscaceae	Arceuthobium	cyanocarpum	United States	North America
836	2020-05-25	MK927031	Streptophyta	Magnoliopsida	Santalales	Viscaceae	Arceuthobium	siskiyouense	United States	North America
837	2020-05-25	MK927030	Streptophyta	Magnoliopsida	Santalales	Viscaceae	Arceuthobium	occidentale	United States	North America
838	2020-05-25	MK927029	Streptophyta	Magnoliopsida	Santalales	Viscaceae	Arceuthobium	californicum	United States	North America
839	2020-05-25	MK927028	Streptophyta	Magnoliopsida	Santalales	Viscaceae	Arceuthobium	siskiyouense	United States	North America
840	2020-05-25	MK927027	Streptophyta	Magnoliopsida	Santalales	Viscaceae	Arceuthobium	californicum	United States	North America
841	2020-05-25	MK927026	Streptophyta	Magnoliopsida	Santalales	Viscaceae	Arceuthobium	apachecum	United States	North America
842	2020-05-25	MK927025	Streptophyta	Magnoliopsida	Santalales	Viscaceae	Arceuthobium	monticola	United States	North America
843	2020-05-25	MK927024	Streptophyta	Magnoliopsida	Santalales	Viscaceae	Arceuthobium	abietinum	United States	North America
844	2020-05-25	MK927023	Streptophyta	Magnoliopsida	Santalales	Viscaceae	Arceuthobium	tsugense	United States	North America
845	2020-05-25	MK927022	Streptophyta	Magnoliopsida	Santalales	Viscaceae	Arceuthobium	microcarpum	United States	North America
846	2020-05-25	MK927021	Streptophyta	Magnoliopsida	Santalales	Viscaceae	Arceuthobium	campylopodum	United States	North America
847	2020-05-25	MK927020	Streptophyta	Magnoliopsida	Santalales	Viscaceae	Arceuthobium	microcarpum	United States	North America
848	2020-05-25	MK927019	Streptophyta	Magnoliopsida	Santalales	Viscaceae	Arceuthobium	occidentale	United States	North America
849	2020-05-25	MK927018	Streptophyta	Magnoliopsida	Santalales	Viscaceae	Arceuthobium	microcarpum	United States	North America
850	2020-05-25	MK927017	Streptophyta	Magnoliopsida	Santalales	Viscaceae	Arceuthobium	cyanocarpum	United States	North America
851	2020-05-25	MK927016	Streptophyta	Magnoliopsida	Santalales	Viscaceae	Arceuthobium	littorum	United States	North America
852	2020-05-25	MK927015	Streptophyta	Magnoliopsida	Santalales	Viscaceae	Arceuthobium	blumeri	United States	North America
853	2020-05-25	MK927014	Streptophyta	Magnoliopsida	Santalales	Viscaceae	Arceuthobium	tsugense	United States	North America
854	2020-05-25	MK927013	Streptophyta	Magnoliopsida	Santalales	Viscaceae	Arceuthobium	abietinum	United States	North America
855	2020-05-25	MK927012	Streptophyta	Magnoliopsida	Santalales	Viscaceae	Arceuthobium	campylopodum	United States	North America
856	2020-05-25	MK927011	Streptophyta	Magnoliopsida	Santalales	Viscaceae	Arceuthobium	tsugense	United States	North America
857	2020-05-25	MK927010	Streptophyta	Magnoliopsida	Santalales	Viscaceae	Arceuthobium	abietinum	United States	North America
858	2020-05-25	MK927009	Streptophyta	Magnoliopsida	Santalales	Viscaceae	Arceuthobium	apachecum	United States	North America
859	2020-05-25	MK927008	Streptophyta	Magnoliopsida	Santalales	Viscaceae	Arceuthobium	globosum	United States	North America
860	2020-05-25	MK927007	Streptophyta	Magnoliopsida	Santalales	Viscaceae	Arceuthobium	laricis	United States	North America
861	2020-05-25	MK927006	Streptophyta	Magnoliopsida	Santalales	Viscaceae	Arceuthobium	globosum	United States	North America
862	2020-05-25	MK927005	Streptophyta	Magnoliopsida	Santalales	Viscaceae	Arceuthobium	vaginatum	United States	North America
863	2020-05-25	MK927004	Streptophyta	Magnoliopsida	Santalales	Viscaceae	Arceuthobium	tsugense	United States	North America
864	2020-05-25	MK927003	Streptophyta	Magnoliopsida	Santalales	Viscaceae	Arceuthobium	douglasii	United States	North America
865	2020-05-25	MK927002	Streptophyta	Magnoliopsida	Santalales	Viscaceae	Arceuthobium	monticola	United States	North America
866	2020-05-25	MK927001	Streptophyta	Magnoliopsida	Santalales	Viscaceae	Arceuthobium	rubrum	United States	North America
867	2020-05-25	MK927000	Streptophyta	Magnoliopsida	Santalales	Viscaceae	Arceuthobium	tsugense	United States	North America
868	2020-05-25	MK926999	Streptophyta	Magnoliopsida	Santalales	Viscaceae	Arceuthobium	hondurense	United States	North America
869	2020-05-25	MK926998	Streptophyta	Magnoliopsida	Santalales	Viscaceae	Arceuthobium	blumeri	United States	North America
870	2020-05-25	MK926997	Streptophyta	Magnoliopsida	Santalales	Viscaceae	Arceuthobium	durangense	United States	North America
871	2020-05-25	MK926996	Streptophyta	Magnoliopsida	Santalales	Viscaceae	Arceuthobium	strictum	United States	North America
872	2020-05-25	MK926995	Streptophyta	Magnoliopsida	Santalales	Viscaceae	Arceuthobium	abietis-religiosae	United States	North America
873	2020-05-25	MK926994	Streptophyta	Magnoliopsida	Santalales	Viscaceae	Arceuthobium	oaxacanum	United States	North America
874	2020-05-25	MK926993	Streptophyta	Magnoliopsida	Santalales	Viscaceae	Arceuthobium	sichuanense	United States	North America
875	2020-05-25	MK926992	Streptophyta	Magnoliopsida	Santalales	Viscaceae	Arceuthobium	oxycedri	United States	North America
876	2020-05-25	MK926991	Streptophyta	Magnoliopsida	Santalales	Viscaceae	Arceuthobium	chinense	United States	North America
877	2020-05-25	MK926990	Streptophyta	Magnoliopsida	Santalales	Viscaceae	Arceuthobium	juniperi-procerae	United States	North America
878	2020-05-25	MK926989	Streptophyta	Magnoliopsida	Santalales	Viscaceae	Arceuthobium	oxycedri	United States	North America
879	2020-05-25	MK926988	Streptophyta	Magnoliopsida	Santalales	Viscaceae	Arceuthobium	americanum	United States	North America
880	2020-05-25	MK926987	Streptophyta	Magnoliopsida	Santalales	Viscaceae	Arceuthobium	minutissimum	United States	North America
881	2020-05-25	MK926986	Streptophyta	Magnoliopsida	Santalales	Viscaceae	Arceuthobium	gillii	United States	North America
882	2020-05-25	MK926985	Streptophyta	Magnoliopsida	Santalales	Viscaceae	Arceuthobium	laricis	United States	North America
883	2020-05-25	MK926984	Streptophyta	Magnoliopsida	Santalales	Viscaceae	Arceuthobium	vaginatum	United States	North America
884	2020-05-25	MK926983	Streptophyta	Magnoliopsida	Santalales	Viscaceae	Arceuthobium	chinense	United States	North America
885	2017-12-04	MF695711	Streptophyta	Magnoliopsida	Asterales	Asteraceae	Saussurea	polylepis
886	2020-05-24	MH362765	Streptophyta		Proteales	Proteaceae	Protea	kilimandscharica	China	Asia
887	2020-05-23	MT442040	Streptophyta	Magnoliopsida	Rosales	Rosaceae	Malus	toringoides	China	Asia
888	2020-05-23	MT268884	Streptophyta	Magnoliopsida	Rosales	Rosaceae	Malus	sieboldii
889	2020-05-23	MT246302	Streptophyta	Magnoliopsida	Rosales	Rosaceae	Malus	halliana
890	2020-05-23	MT415946	Streptophyta	Magnoliopsida	Rosales	Rosaceae	Agrimonia	pilosa
891	2020-05-23	MT407464	Streptophyta	Magnoliopsida	Malpighiales	Salicaceae	Populus	davidiana	China	Asia
892	2020-05-23	MT374065	Streptophyta	Magnoliopsida	Rosales	Rosaceae	Prunus	conradinae	China	Asia
893	2020-05-23	MT374829	Streptophyta	Magnoliopsida	Dipsacales	Adoxaceae	Viburnum	rhytidophyllum	China	Asia
894	2020-05-23	MT328397	Streptophyta	Magnoliopsida	Lamiales	Lamiaceae	Platostoma	chinense	China	Asia
895	2020-05-23	MT328396	Streptophyta	Magnoliopsida	Fabales	Fabaceae	Abrus	pulchellus	China	Asia
896	2020-05-23	MT319818	Streptophyta	Magnoliopsida	Lamiales	Bignoniaceae	Catalpa	speciosa	China	Asia
897	2020-05-23	MT313688	Streptophyta	Magnoliopsida	Gentianales	Apocynaceae	Apocynum	venetum	China	Asia
898	2020-05-23	MT240945	Streptophyta	Magnoliopsida	Fabales	Fabaceae	Butea	monosperma	China	Asia
899	2020-05-23	MT240944	Streptophyta	Magnoliopsida	Lamiales	Acanthaceae	Acanthus	ebracteatus	China	Asia
900	2020-05-23	MT128671	Streptophyta	Magnoliopsida	Asterales	Asteraceae	Dolomiaea	souliei	China	Asia
901	2020-05-23	MT128670	Streptophyta	Magnoliopsida	Asterales	Asteraceae	Dolomiaea	edulis	China	Asia
902	2020-05-23	MT128669	Streptophyta	Magnoliopsida	Asterales	Asteraceae	Dolomiaea	denticulata	China	Asia
903	2020-05-23	MT128668	Streptophyta	Magnoliopsida	Asterales	Asteraceae	Dolomiaea	calophylla	China	Asia
904	2020-05-23	MT293605	Streptophyta	Magnoliopsida	Magnoliales	Magnoliaceae	Magnolia	ovata	China	Asia
905	2020-05-23	MK124961	Streptophyta		Lamiales	Lamiaceae	Stachys	grandidentata	Chile	South America
906	2020-05-23	MK124960	Streptophyta	Liliopsida	Liliales	Alstroemeriaceae	Alstroemeria	kingii	Chile	South America
907	2020-05-23	MK124959	Streptophyta	Liliopsida	Liliales	Alstroemeriaceae	Alstroemeria	kingii	Chile	South America
908	2018-07-05	NC_037762	Streptophyta	Magnoliopsida	Fabales	Fabaceae	Bauhinia	brachycarpa	China	Asia
909	2016-05-18	KU707909	Chlorophyta		Chlamydomonadales	Haematococcaceae	Haematococcus	lacustris
910	2016-05-10	KR296734	Chlorophyta		Chlamydomonadales	Haematococcaceae	Haematococcus	lacustris
911	2020-05-20	MT135229	Chlorophyta		Trebouxiales	Trebouxiaceae	Asterochloris	sejongensis
912	2020-05-20	MT135228	Chlorophyta		Trebouxiales	Trebouxiaceae	Asterochloris	sejongensis
913	2020-05-20	MT135227	Chlorophyta		Trebouxiales	Trebouxiaceae	Asterochloris	sejongensis
914	2020-05-20	MT135226	Chlorophyta		Trebouxiales	Trebouxiaceae	Asterochloris	sejongensis
915	2020-05-20	MT090160	Chlorophyta		Trebouxiales	Trebouxiaceae	Asterochloris	antarctica
916	2020-05-20	MT090159	Chlorophyta		Trebouxiales	Trebouxiaceae	Asterochloris	antarctica
917	2020-05-20	MT090158	Chlorophyta		Trebouxiales	Trebouxiaceae	Asterochloris	antarctica
918	2020-05-20	MT090157	Chlorophyta		Trebouxiales	Trebouxiaceae	Asterochloris	antarctica
919	2020-05-20	MT090156	Chlorophyta		Trebouxiales	Trebouxiaceae	Asterochloris	italiana
920	2020-05-20	MT090155	Chlorophyta		Trebouxiales	Trebouxiaceae	Asterochloris	stereocaulonicola
921	2020-05-20	MT090154	Chlorophyta		Trebouxiales	Trebouxiaceae	Asterochloris	stereocaulonicola
922	2020-05-20	MT090153	Chlorophyta		Trebouxiales	Trebouxiaceae	Asterochloris	stereocaulonicola
923	2020-05-20	MT090152	Chlorophyta		Trebouxiales	Trebouxiaceae	Asterochloris	pseudoirregularis
924	2020-05-20	MT090151	Chlorophyta		Trebouxiales	Trebouxiaceae	Asterochloris	pseudoirregularis
925	2020-05-20	MT090150	Chlorophyta		Trebouxiales	Trebouxiaceae	Asterochloris	pseudoirregularis
926	2020-05-20	MT090149	Chlorophyta		Trebouxiales	Trebouxiaceae	Asterochloris	pseudoirregularis
927	2020-05-20	MT090148	Chlorophyta		Trebouxiales	Trebouxiaceae	Asterochloris	pseudoirregularis
928	2020-05-20	MT090147	Chlorophyta		Trebouxiales	Trebouxiaceae	Asterochloris	glomerata
929	2020-05-20	MN857163	Streptophyta	Magnoliopsida	Lamiales	Acanthaceae	Andrographis	beddomei	India	Asia
930	2020-05-20	MT162552	Streptophyta	Magnoliopsida	Apiales	Apiaceae	Bupleurum	commelynoideum	China	Asia
931	2020-05-20	MN893666	Streptophyta	Magnoliopsida	Apiales	Apiaceae	Bupleurum	chinense	China	Asia
932	2020-05-20	MN515403	Streptophyta	Magnoliopsida	Poales	Cyperaceae	Rhynchospora	albescens
933	2020-05-20	MT317099	Streptophyta	Magnoliopsida	Lamiales	Lamiaceae	Isodon	serra	China	Asia
934	2020-05-20	MT317098	Streptophyta	Magnoliopsida	Lamiales	Lamiaceae	Isodon	lophanthoides	China	Asia
935	2020-05-20	MT133566	Streptophyta	Pinopsida	Cupressales	Cupressaceae	Juniperus	saltuaria	China	Asia
936	2020-05-20	MN046891	Streptophyta	Magnoliopsida		Araceae	Pothos	scandens	United States	North America
937	2020-05-20	MN652885	Streptophyta	Magnoliopsida	Apiales	Apiaceae	Ligusticum	jeholense	China	Asia
938	2020-05-20	MN652884	Streptophyta	Magnoliopsida	Apiales	Apiaceae	Ligusticum	sinense	China	Asia
939	2020-05-20	MN990641	Streptophyta	Magnoliopsida	Magnoliales	Magnoliaceae	Magnolia	kachirachirai	China	Asia
940	2020-05-20	MN990640	Streptophyta	Magnoliopsida	Magnoliales	Magnoliaceae	Magnolia	nitida	China	Asia
941	2020-05-20	MN990639	Streptophyta	Magnoliopsida	Magnoliales	Magnoliaceae	Magnolia	omeiensis	China	Asia
942	2020-05-20	MN990638	Streptophyta	Magnoliopsida	Magnoliales	Magnoliaceae	Magnolia	ernestii	China	Asia
943	2020-05-20	MN990637	Streptophyta	Magnoliopsida	Magnoliales	Magnoliaceae	Magnolia	stellata	China	Asia
944	2020-05-20	MN990636	Streptophyta	Magnoliopsida	Magnoliales	Magnoliaceae	Magnolia	pacifica	China	Asia
945	2020-05-20	MN990635	Streptophyta	Magnoliopsida	Magnoliales	Magnoliaceae	Magnolia	kobus	China	Asia
946	2020-05-20	MN990634	Streptophyta	Magnoliopsida	Magnoliales	Magnoliaceae	Magnolia	sprengeri	China	Asia
947	2020-05-20	MN990632	Streptophyta	Magnoliopsida	Magnoliales	Magnoliaceae	Magnolia	chimantensis	China	Asia
948	2020-05-20	MN990630	Streptophyta	Magnoliopsida	Magnoliales	Magnoliaceae	Magnolia	elegans	China	Asia
949	2020-05-20	MN990629	Streptophyta	Magnoliopsida	Magnoliales	Magnoliaceae	Magnolia	lenticellata	China	Asia
950	2020-05-20	MN990628	Streptophyta	Magnoliopsida	Magnoliales	Magnoliaceae	Magnolia	guatemalensis	China	Asia
951	2020-05-20	MN990626	Streptophyta	Magnoliopsida	Magnoliales	Magnoliaceae	Magnolia	sp.	China	Asia
952	2020-05-20	MN990625	Streptophyta	Magnoliopsida	Magnoliales	Magnoliaceae	Liriodendron	tulipifera	China	Asia
953	2020-05-20	MN990624	Streptophyta	Magnoliopsida	Magnoliales	Magnoliaceae	Magnolia	bidoupensis	China	Asia
954	2020-05-20	MN990623	Streptophyta	Magnoliopsida	Magnoliales	Magnoliaceae	Magnolia	amoena	China	Asia
955	2020-05-20	MN990622	Streptophyta	Magnoliopsida	Magnoliales	Magnoliaceae	Magnolia	dawsoniana	China	Asia
956	2020-05-20	MN990621	Streptophyta	Magnoliopsida	Magnoliales	Magnoliaceae	Magnolia	wilsonii	China	Asia
957	2020-05-20	MN990620	Streptophyta	Magnoliopsida	Magnoliales	Magnoliaceae	Magnolia	albosericea	China	Asia
958	2020-05-20	MN990619	Streptophyta	Magnoliopsida	Magnoliales	Magnoliaceae	Magnolia	foveolata	China	Asia
959	2020-05-20	MN990618	Streptophyta	Magnoliopsida	Magnoliales	Magnoliaceae	Magnolia	denudata	China	Asia
960	2020-05-20	MN990617	Streptophyta	Magnoliopsida	Magnoliales	Magnoliaceae	Magnolia	cylindrica	China	Asia
961	2020-05-20	MN990616	Streptophyta	Magnoliopsida	Magnoliales	Magnoliaceae	Magnolia	chevalieri	China	Asia
962	2020-05-20	MN990615	Streptophyta	Magnoliopsida	Magnoliales	Magnoliaceae	Magnolia	kwangtungensis	China	Asia
963	2020-05-20	MN990614	Streptophyta	Magnoliopsida	Magnoliales	Magnoliaceae	Magnolia	montana	China	Asia
964	2020-05-20	MN990613	Streptophyta	Magnoliopsida	Magnoliales	Magnoliaceae	Magnolia	sumatrana	China	Asia
965	2020-05-20	MN990612	Streptophyta	Magnoliopsida	Magnoliales	Magnoliaceae	Magnolia	coco	China	Asia
966	2020-05-20	MN990611	Streptophyta	Magnoliopsida	Magnoliales	Magnoliaceae	Magnolia	globosa	China	Asia
967	2020-05-20	MN990610	Streptophyta	Magnoliopsida	Magnoliales	Magnoliaceae	Magnolia	liliifera	China	Asia
968	2020-05-20	MN990609	Streptophyta	Magnoliopsida	Magnoliales	Magnoliaceae	Magnolia	macrophylla	China	Asia
969	2020-05-20	MN990608	Streptophyta	Magnoliopsida	Magnoliales	Magnoliaceae	Magnolia	virginiana	China	Asia
970	2020-05-20	MN990607	Streptophyta	Magnoliopsida	Magnoliales	Magnoliaceae	Magnolia	tsiampacca	China	Asia
971	2020-05-20	MN990606	Streptophyta	Magnoliopsida	Magnoliales	Magnoliaceae	Magnolia	tripetala	China	Asia
972	2020-05-20	MN990605	Streptophyta	Magnoliopsida	Magnoliales	Magnoliaceae	Magnolia	splendens	China	Asia
973	2020-05-20	MN990604	Streptophyta	Magnoliopsida	Magnoliales	Magnoliaceae	Magnolia	portoricensis	China	Asia
974	2020-05-20	MN990602	Streptophyta	Magnoliopsida	Magnoliales	Magnoliaceae	Magnolia	ovalis	China	Asia
975	2020-05-20	MN990601	Streptophyta	Magnoliopsida	Magnoliales	Magnoliaceae	Magnolia	macrophylla	China	Asia
976	2020-05-20	MN990600	Streptophyta	Magnoliopsida	Magnoliales	Magnoliaceae	Magnolia	sp.	China	Asia
977	2020-05-20	MN990599	Streptophyta	Magnoliopsida	Magnoliales	Magnoliaceae	Magnolia	fraseri	China	Asia
978	2020-05-20	MN990597	Streptophyta	Magnoliopsida	Magnoliales	Magnoliaceae	Liriodendron	chinense	China	Asia
979	2020-05-20	MN990596	Streptophyta	Magnoliopsida	Magnoliales	Magnoliaceae	Magnolia	biondii	China	Asia
980	2020-05-20	MN990595	Streptophyta	Magnoliopsida	Magnoliales	Magnoliaceae	Magnolia	acuminata	China	Asia
981	2020-05-20	MN990594	Streptophyta	Magnoliopsida	Magnoliales	Magnoliaceae	Magnolia	grandiflora	China	Asia
982	2020-05-20	MN990593	Streptophyta	Magnoliopsida	Magnoliales	Magnoliaceae	Magnolia	kwangsiensis	China	Asia
983	2020-05-20	MN990592	Streptophyta	Magnoliopsida	Magnoliales	Magnoliaceae	Magnolia	siamensis	China	Asia
984	2020-05-20	MN990591	Streptophyta	Magnoliopsida	Magnoliales	Magnoliaceae	Magnolia	decidua	China	Asia
985	2020-05-20	MN990590	Streptophyta	Magnoliopsida	Magnoliales	Magnoliaceae	Magnolia	viridula	China	Asia
986	2020-05-20	MN990589	Streptophyta	Magnoliopsida	Magnoliales	Magnoliaceae	Magnolia	salicifolia	China	Asia
987	2020-05-20	MN990588	Streptophyta	Magnoliopsida	Magnoliales	Magnoliaceae	Magnolia	liliiflora	China	Asia
988	2020-05-20	MN990587	Streptophyta	Magnoliopsida	Magnoliales	Magnoliaceae	Magnolia	hodgsonii	China	Asia
989	2020-05-20	MN990586	Streptophyta	Magnoliopsida	Magnoliales	Magnoliaceae	Magnolia	sp.	China	Asia
990	2020-05-20	MN990585	Streptophyta	Magnoliopsida	Magnoliales	Magnoliaceae	Magnolia	lotungensis	China	Asia
991	2020-05-20	MN990584	Streptophyta	Magnoliopsida	Magnoliales	Magnoliaceae	Magnolia	sinica	China	Asia
992	2020-05-20	MN990583	Streptophyta	Magnoliopsida	Magnoliales	Magnoliaceae	Magnolia	sieboldii	China	Asia
993	2020-05-20	MN990582	Streptophyta	Magnoliopsida	Magnoliales	Magnoliaceae	Magnolia	laevifolia	China	Asia
994	2020-05-20	MN990581	Streptophyta	Magnoliopsida	Magnoliales	Magnoliaceae	Magnolia	odora	China	Asia
995	2020-05-20	MN990580	Streptophyta	Magnoliopsida	Magnoliales	Magnoliaceae	Magnolia	maudiae	China	Asia
996	2020-05-20	MN990579	Streptophyta	Magnoliopsida	Magnoliales	Magnoliaceae	Magnolia	martini	China	Asia
997	2020-05-20	MN990578	Streptophyta	Magnoliopsida	Magnoliales	Magnoliaceae	Magnolia	baillonii	China	Asia
998	2020-05-20	MN990577	Streptophyta	Magnoliopsida	Magnoliales	Magnoliaceae	Magnolia	insignis	China	Asia
999	2020-05-20	MN990576	Streptophyta	Magnoliopsida	Magnoliales	Magnoliaceae	Magnolia	aromatica	China	Asia
1000	2020-05-20	MN990575	Streptophyta	Magnoliopsida	Magnoliales	Magnoliaceae	Magnolia	shangsiensis	China	Asia
1001	2020-05-20	MN990574	Streptophyta	Magnoliopsida	Magnoliales	Magnoliaceae	Magnolia	championii	China	Asia
1002	2020-05-20	MN990573	Streptophyta	Magnoliopsida	Magnoliales	Magnoliaceae	Magnolia	officinalis	China	Asia
1003	2020-05-20	MN990572	Streptophyta	Magnoliopsida	Magnoliales	Magnoliaceae	Magnolia	officinalis	China	Asia
1004	2020-05-20	MN990571	Streptophyta	Magnoliopsida	Magnoliales	Magnoliaceae	Magnolia	obovata	China	Asia
1005	2020-05-20	MN990570	Streptophyta	Magnoliopsida	Magnoliales	Magnoliaceae	Magnolia	cathcartii	China	Asia
1006	2020-05-19	MT122169	Streptophyta	Magnoliopsida	Caryophyllales	Amaranthaceae	Achyranthes	coynei	India	Asia
1007	2020-05-19	MT122168	Streptophyta	Magnoliopsida	Caryophyllales	Amaranthaceae	Achyranthes	bidentata	India	Asia
1008	2020-05-19	MT122167	Streptophyta	Magnoliopsida	Caryophyllales	Amaranthaceae	Achyranthes	bidentata	India	Asia
1009	2020-05-19	MT122166	Streptophyta	Magnoliopsida	Caryophyllales	Amaranthaceae	Achyranthes	coynei	India	Asia
1010	2020-05-19	MT122165	Streptophyta	Magnoliopsida	Caryophyllales	Amaranthaceae	Achyranthes	aspera	India	Asia
1011	2020-05-19	MT122164	Streptophyta	Magnoliopsida	Caryophyllales	Amaranthaceae	Achyranthes	coynei	India	Asia
1012	2020-05-19	MT122163	Streptophyta	Magnoliopsida	Caryophyllales	Amaranthaceae	Achyranthes	bidentata	India	Asia
1013	2020-05-19	MT122162	Streptophyta	Magnoliopsida	Caryophyllales	Amaranthaceae	Achyranthes	aspera	India	Asia
1014	2020-05-19	MT122161	Streptophyta	Magnoliopsida	Caryophyllales	Amaranthaceae	Achyranthes	aspera	India	Asia
1015	2020-05-19	MT122160	Streptophyta	Magnoliopsida	Caryophyllales	Amaranthaceae	Achyranthes	aspera	India	Asia
1016	2020-05-19	MN953612	Streptophyta	Magnoliopsida	Zingiberales	Marantaceae	Goeppertia	propinqua	Germany	Europe
1017	2020-05-19	MN114084	Streptophyta	Magnoliopsida	Caryophyllales	Cactaceae	Opuntia	quimilo	United States	North America
1018	2020-05-19	MN885494	Streptophyta	Magnoliopsida	Asparagales	Orchidaceae	Cymbidium	maguanense	China	Asia
1019	2020-05-19	MN872235	Streptophyta	Magnoliopsida	Asparagales	Asphodelaceae	Hemerocallis	citrina	China	Asia
1020	2020-05-19	MN723866	Streptophyta	Magnoliopsida	Liliales	Melanthiaceae	Paris	stigmatosa	China	Asia
1021	2020-05-19	MN864049	Streptophyta	Magnoliopsida	Malpighiales	Salicaceae	Populus	koreana	China	Asia
1022	2020-05-18	MN871983	Streptophyta	Magnoliopsida	Rosales	Rosaceae	Potentilla	chinensis	China	Asia
1023	2020-05-18	MN871982	Streptophyta	Magnoliopsida	Asterales	Asteraceae	Cirsium	shansiense	China	Asia
1024	2020-05-18	MN723869	Streptophyta	Magnoliopsida	Caryophyllales	Caryophyllaceae	Silene	jenisseensis	China	Asia
1025	2020-05-18	MN723868	Streptophyta	Magnoliopsida	Rosales	Rhamnaceae	Hovenia	dulcis	China	Asia
1026	2020-05-18	MN723867	Streptophyta	Magnoliopsida	Cucurbitales	Cucurbitaceae	Indofevillea	khasiana	China	Asia
1027	2020-05-18	MN723865	Streptophyta	Magnoliopsida	Gentianales	Rubiaceae	Uncaria	rhynchophylla	China	Asia
1028	2020-05-18	MT362055	Streptophyta	Magnoliopsida	Fabales	Fabaceae	Vicia	bungei
1029	2020-05-18	MN527993	Streptophyta	Magnoliopsida	Apiales	Araliaceae	Eleutherococcus	brachypus	China	Asia
1030	2020-05-18	MT323104	Streptophyta	Magnoliopsida	Saxifragales	Hamamelidaceae	Sycopsis	sinensis	China	Asia
1031	2020-05-18	MN688203	Streptophyta	Magnoliopsida	Poales	Poaceae	Gigantochloa	verticillata	China	Asia
1032	2019-12-11	MN515038	Streptophyta	Magnoliopsida	Fabales	Fabaceae	Pueraria	montana	China	Asia
1033	2020-05-17	MN398191	Streptophyta	Magnoliopsida	Celastrales	Celastraceae	Parnassia	wightiana	China	Asia
1034	2020-05-17	MK886513	Streptophyta	Magnoliopsida	Asparagales	Orchidaceae	Liparis	japonica	China	Asia
1035	2020-05-17	MN906448	Streptophyta	Magnoliopsida	Ranunculales	Lardizabalaceae	Akebia	trifoliata	China	Asia
1036	2020-05-17	MT261150	Streptophyta	Magnoliopsida	Liliales	Liliaceae	Calochortus	venustus
1037	2020-05-17	MT261171	Streptophyta	Magnoliopsida	Asparagales	Asparagaceae	Streptopus	ovalis
1038	2020-05-17	MT261173	Streptophyta	Magnoliopsida	Liliales	Liliaceae	Tricyrtis	macropoda
1039	2020-05-17	MT261153	Streptophyta	Magnoliopsida	Liliales	Liliaceae	Clintonia	udensis
1040	2020-05-17	MT261172	Streptophyta	Magnoliopsida	Liliales	Liliaceae	Tulipa	sylvestris
1041	2020-05-17	MT261155	Streptophyta	Magnoliopsida	Liliales	Liliaceae	Erythronium	japonicum
1042	2020-05-17	MT261157	Streptophyta	Magnoliopsida	Liliales	Liliaceae	Gagea	triflora
1043	2020-05-17	MN128389	Streptophyta	Magnoliopsida	Lamiales	Lamiaceae	Scutellaria	kingiana
1044	2020-05-17	MN128388	Streptophyta	Magnoliopsida	Lamiales	Lamiaceae	Holmskioldia	sanguinea
1045	2020-05-17	MN128387	Streptophyta	Magnoliopsida	Lamiales	Lamiaceae	Scutellaria	altaica
1046	2020-05-17	MN128386	Streptophyta	Magnoliopsida	Lamiales	Lamiaceae	Scutellaria	amoena
1047	2020-05-17	MN128385	Streptophyta	Magnoliopsida	Lamiales	Lamiaceae	Scutellaria	calcarata
1048	2020-05-17	MN128384	Streptophyta	Magnoliopsida	Lamiales	Lamiaceae	Scutellaria	mollifolia
1049	2020-05-17	MN128383	Streptophyta	Magnoliopsida	Lamiales	Lamiaceae	Scutellaria	orthocalyx
1050	2020-05-17	MN128382	Streptophyta	Magnoliopsida	Lamiales	Lamiaceae	Scutellaria	przewalskii
1051	2020-05-17	MN128381	Streptophyta	Magnoliopsida	Lamiales	Lamiaceae	Scutellaria	quadrilobulata
1052	2020-05-17	MN128380	Streptophyta	Magnoliopsida	Lamiales	Lamiaceae	Tinnea	aethiopica
1053	2020-05-17	MN128379	Streptophyta	Magnoliopsida	Lamiales	Lamiaceae	Wenchengia	alternifolia
1054	2020-05-17	MN128378	Streptophyta	Magnoliopsida	Lamiales	Lamiaceae	Wenchengia	alternifolia
1055	2020-05-17	MT317179	Streptophyta	Magnoliopsida	Ranunculales	Ranunculaceae	Anemone	flaccida	China	Asia
1056	2020-05-17	MN262642	Streptophyta	Magnoliopsida	Solanales	Solanaceae	Physochlaina	physaloides	China	Asia
1057	2020-05-17	MN262641	Streptophyta	Magnoliopsida	Fagales	Juglandaceae	Pterocarya	insignis	China	Asia
1058	2020-05-17	MN262640	Streptophyta	Magnoliopsida	Fagales	Juglandaceae	Pterocarya	stenoptera	China	Asia
1059	2020-05-17	MN117720	Streptophyta	Magnoliopsida	Malpighiales	Salicaceae	Salix	viminalis	China	Asia
1060	2020-05-17	MN306572	Streptophyta	Magnoliopsida	Rosales	Elaeagnaceae	Elaeagnus	glabra	China	Asia
1061	2020-05-17	MN306571	Streptophyta	Magnoliopsida	Rosales	Elaeagnaceae	Elaeagnus	glabra	China	Asia
1062	2020-05-16	MN867584	Streptophyta	Magnoliopsida	Poales	Poaceae	Phragmites	australis	China	Asia
1063	2020-05-16	MN867583	Streptophyta	Magnoliopsida	Poales	Poaceae	Phragmites	australis	China	Asia
1064	2020-05-16	MN867582	Streptophyta	Magnoliopsida	Poales	Poaceae	Phragmites	australis	China	Asia
1065	2020-05-16	MN832865	Streptophyta	Magnoliopsida	Zingiberales	Cannaceae	Canna	indica	China	Asia
1066	2020-05-16	MT267294	Streptophyta	Magnoliopsida	Vitales	Vitaceae	Nekemias	grossedentata	China	Asia
1067	2020-05-16	MN478365	Streptophyta	Magnoliopsida		Hydrocharitaceae	Thalassia	hemprichii	China	Asia
1068	2020-05-16	MN711716	Streptophyta	Magnoliopsida	Cucurbitales	Cucurbitaceae	Herpetospermum	pedunculosum	China	Asia
1069	2020-05-16	MH173264	Streptophyta	Magnoliopsida	Lamiales	Oleaceae	Fraxinus	bungeana	France	Europe
1070	2020-05-16	MT259022	Streptophyta	Magnoliopsida	Asparagales	Orchidaceae	Cymbidium	longibracteatum	China	Asia
1071	2020-05-16	AP019625	Streptophyta	Magnoliopsida	Solanales	Solanaceae	Nicotiana	tabacum	Japan	Asia
1072	2020-05-16	AP019624	Streptophyta	Magnoliopsida	Solanales	Solanaceae	Nicotiana	tabacum	Japan	Asia
1073	2020-05-16	AP019623	Streptophyta	Magnoliopsida	Solanales	Solanaceae	Nicotiana	tabacum	Japan	Asia
1074	2014-04-24	AB925591	Streptophyta	Magnoliopsida	Malpighiales	Euphorbiaceae	Chaetocarpus	castanicarpus	Japan	Asia
1075	2014-04-24	AB925340	Streptophyta	Magnoliopsida	Malpighiales	Euphorbiaceae	Chaetocarpus	castanicarpus	Japan	Asia
1076	2014-04-24	AB925285	Streptophyta	Magnoliopsida	Malpighiales	Euphorbiaceae	Chaetocarpus	castanicarpus	Japan	Asia
1077	2020-05-13	MT120811	Streptophyta	Magnoliopsida	Fabales	Fabaceae	Sesbania	cannabina	United States	North America
1078	2020-05-13	MT120747	Streptophyta	Magnoliopsida	Fabales	Fabaceae	Austrocallerya	megasperma	United States	North America
1079	2020-05-13	MT120795	Streptophyta	Magnoliopsida	Fabales	Fabaceae	Glycyrrhizopsis	flavescens	United States	North America
1080	2020-05-13	MT120817	Streptophyta	Magnoliopsida	Fabales	Fabaceae	Wisteria	floribunda	United States	North America
1081	2020-05-13	MT120816	Streptophyta	Magnoliopsida	Fabales	Fabaceae	Wisteriopsis	reticulata	United States	North America
1082	2020-05-13	MT120815	Streptophyta	Magnoliopsida	Fabales	Fabaceae	Wisteria	sinensis	United States	North America
1083	2020-05-13	MT120814	Streptophyta	Magnoliopsida	Fabales	Fabaceae	Wisteria	brachybotrys	United States	North America
1084	2020-05-13	MT120813	Streptophyta	Magnoliopsida	Fabales	Fabaceae	Vicia	faba	United States	North America
1085	2020-05-13	MT120812	Streptophyta	Magnoliopsida	Fabales	Fabaceae	Trifolium	repens	United States	North America
1086	2020-05-13	MT120810	Streptophyta	Magnoliopsida	Fabales	Fabaceae	Sarcodum	scandens	United States	North America
1087	2020-05-13	MT120809	Streptophyta	Magnoliopsida	Fabales	Fabaceae	Robinia	pseudoacacia	United States	North America
1088	2020-05-13	MT120808	Streptophyta	Magnoliopsida	Fabales	Fabaceae	Pisum	sativum	United States	North America
1089	2020-05-13	MT120807	Streptophyta	Magnoliopsida	Fabales	Fabaceae	Meristotropis	xanthioides	United States	North America
1090	2020-05-13	MT120806	Streptophyta	Magnoliopsida	Fabales	Fabaceae	Meristotropis	xanthioides	United States	North America
1091	2020-05-13	MT120805	Streptophyta	Magnoliopsida	Fabales	Fabaceae	Glycyrrhiza	triphylla	United States	North America
1092	2020-05-13	MT120804	Streptophyta	Magnoliopsida	Fabales	Fabaceae	Glycyrrhiza	triphylla	United States	North America
1093	2020-05-13	MT120803	Streptophyta	Magnoliopsida	Fabales	Fabaceae	Glycyrrhiza	triphylla	United States	North America
1094	2020-05-13	MT120802	Streptophyta	Magnoliopsida	Fabales	Fabaceae	Meristotropis	sp.	United States	North America
1095	2020-05-13	MT120801	Streptophyta	Magnoliopsida	Fabales	Fabaceae	Meristotropis	bucharica	United States	North America
1096	2020-05-13	MT120800	Streptophyta	Magnoliopsida	Fabales	Fabaceae	Meristotropis	bucharica	United States	North America
1097	2020-05-13	MT120799	Streptophyta	Magnoliopsida	Fabales	Fabaceae	Meristotropis	bucharica	United States	North America
1098	2020-05-13	MT120798	Streptophyta	Magnoliopsida	Fabales	Fabaceae	Hylodesmum	podocarpum	United States	North America
1099	2020-05-13	MT120797	Streptophyta	Magnoliopsida	Fabales	Fabaceae	Hedysarum	petrovii	United States	North America
1100	2020-05-13	MT120796	Streptophyta	Magnoliopsida	Fabales	Fabaceae	Glycyrrhizopsis	flavescens	United States	North America
1101	2020-05-13	MT120794	Streptophyta	Magnoliopsida	Fabales	Fabaceae	Glycyrrhiza	yunnanensis	United States	North America
1102	2020-05-13	MT120793	Streptophyta	Magnoliopsida	Fabales	Fabaceae	Glycyrrhiza	yunnanensis	United States	North America
1103	2020-05-13	MT120792	Streptophyta	Magnoliopsida	Fabales	Fabaceae	Glycyrrhiza	yunnanensis	United States	North America
1104	2020-05-13	MT120791	Streptophyta	Magnoliopsida	Fabales	Fabaceae	Glycyrrhiza	uralensis	United States	North America
1105	2020-05-13	MT120790	Streptophyta	Magnoliopsida	Fabales	Fabaceae	Glycyrrhiza	uralensis	United States	North America
1106	2020-05-13	MT120789	Streptophyta	Magnoliopsida	Fabales	Fabaceae	Glycyrrhiza	uralensis	United States	North America
1107	2020-05-13	MT120788	Streptophyta	Magnoliopsida	Fabales	Fabaceae	Glycyrrhiza	squamulosa	United States	North America
1108	2020-05-13	MT120787	Streptophyta	Magnoliopsida	Fabales	Fabaceae	Glycyrrhiza	squamulosa	United States	North America
1109	2020-05-13	MT120786	Streptophyta	Magnoliopsida	Fabales	Fabaceae	Glycyrrhiza	squamulosa	United States	North America
1110	2020-05-13	MT120785	Streptophyta	Magnoliopsida	Fabales	Fabaceae	Glycyrrhiza	pallidiflora	United States	North America
1111	2020-05-13	MT120784	Streptophyta	Magnoliopsida	Fabales	Fabaceae	Glycyrrhiza	pallidiflora	United States	North America
1112	2020-05-13	MT120783	Streptophyta	Magnoliopsida	Fabales	Fabaceae	Glycyrrhiza	pallidiflora	United States	North America
1113	2020-05-13	MT120782	Streptophyta	Magnoliopsida	Fabales	Fabaceae	Glycyrrhiza	macedonica	United States	North America
1114	2020-05-13	MT120781	Streptophyta	Magnoliopsida	Fabales	Fabaceae	Glycyrrhiza	lepidota	United States	North America
1115	2020-05-13	MT120780	Streptophyta	Magnoliopsida	Fabales	Fabaceae	Glycyrrhiza	lepidota	United States	North America
1116	2020-05-13	MT120779	Streptophyta	Magnoliopsida	Fabales	Fabaceae	Glycyrrhiza	lepidota	United States	North America
1117	2020-05-13	MT120778	Streptophyta	Magnoliopsida	Fabales	Fabaceae	Glycyrrhiza	lepidota	United States	North America
1118	2020-05-13	MT120777	Streptophyta	Magnoliopsida	Fabales	Fabaceae	Glycyrrhiza	laxissima	United States	North America
1119	2020-05-13	MT120776	Streptophyta	Magnoliopsida	Fabales	Fabaceae	Glycyrrhiza	inflata	United States	North America
1120	2020-05-13	MT120775	Streptophyta	Magnoliopsida	Fabales	Fabaceae	Glycyrrhiza	inflata	United States	North America
1121	2020-05-13	MT120774	Streptophyta	Magnoliopsida	Fabales	Fabaceae	Glycyrrhiza	iconica	United States	North America
1122	2020-05-13	MT120773	Streptophyta	Magnoliopsida	Fabales	Fabaceae	Glycyrrhiza	glandulifera	United States	North America
1123	2020-05-13	MT120772	Streptophyta	Magnoliopsida	Fabales	Fabaceae	Glycyrrhiza	glandulifera	United States	North America
1124	2020-05-13	MT120771	Streptophyta	Magnoliopsida	Fabales	Fabaceae	Glycyrrhiza	glabra	United States	North America
1125	2020-05-13	MT120770	Streptophyta	Magnoliopsida	Fabales	Fabaceae	Glycyrrhiza	glabra	United States	North America
1126	2020-05-13	MT120769	Streptophyta	Magnoliopsida	Fabales	Fabaceae	Glycyrrhiza	glabra	United States	North America
1127	2020-05-13	MT120768	Streptophyta	Magnoliopsida	Fabales	Fabaceae	Glycyrrhiza	glabra	United States	North America
1128	2020-05-13	MT120767	Streptophyta	Magnoliopsida	Fabales	Fabaceae	Glycyrrhiza	glabra	United States	North America
1129	2020-05-13	MT120766	Streptophyta	Magnoliopsida	Fabales	Fabaceae	Glycyrrhiza	glabra	United States	North America
1130	2020-05-13	MT120765	Streptophyta	Magnoliopsida	Fabales	Fabaceae	Glycyrrhiza	foetida	United States	North America
1131	2020-05-13	MT120764	Streptophyta	Magnoliopsida	Fabales	Fabaceae	Glycyrrhiza	foetida	United States	North America
1132	2020-05-13	MT120763	Streptophyta	Magnoliopsida	Fabales	Fabaceae	Glycyrrhiza	foetida	United States	North America
1133	2020-05-13	MT120762	Streptophyta	Magnoliopsida	Fabales	Fabaceae	Glycyrrhiza	foetida	United States	North America
1134	2020-05-13	MT120761	Streptophyta	Magnoliopsida	Fabales	Fabaceae	Glycyrrhiza	echinata	United States	North America
1135	2020-05-13	MT120760	Streptophyta	Magnoliopsida	Fabales	Fabaceae	Glycyrrhiza	echinata	United States	North America
1136	2020-05-13	MT120759	Streptophyta	Magnoliopsida	Fabales	Fabaceae	Glycyrrhiza	asymmetrica	United States	North America
1137	2020-05-13	MT120758	Streptophyta	Magnoliopsida	Fabales	Fabaceae	Glycyrrhiza	astragalina	United States	North America
1138	2020-05-13	MT120757	Streptophyta	Magnoliopsida	Fabales	Fabaceae	Glycyrrhiza	astragalina	United States	North America
1139	2020-05-13	MT120756	Streptophyta	Magnoliopsida	Fabales	Fabaceae	Glycyrrhiza	astragalina	United States	North America
1140	2020-05-13	MT120755	Streptophyta	Magnoliopsida	Fabales	Fabaceae	Glycyrrhiza	astragalina	United States	North America
1141	2020-05-13	MT120754	Streptophyta	Magnoliopsida	Fabales	Fabaceae	Glycyrrhiza	aspera	United States	North America
1142	2020-05-13	MT120753	Streptophyta	Magnoliopsida	Fabales	Fabaceae	Glycyrrhiza	aspera	United States	North America
1143	2020-05-13	MT120752	Streptophyta	Magnoliopsida	Fabales	Fabaceae	Glycyrrhiza	aspera	United States	North America
1144	2020-05-13	MT120751	Streptophyta	Magnoliopsida	Fabales	Fabaceae	Glycyrrhiza	aspera	United States	North America
1145	2020-05-13	MT120750	Streptophyta	Magnoliopsida	Fabales	Fabaceae	Glycyrrhiza	acanthocarpa	United States	North America
1146	2020-05-13	MT120749	Streptophyta	Magnoliopsida	Fabales	Fabaceae	Caragana	arborescens	United States	North America
1147	2020-05-13	MT120748	Streptophyta	Magnoliopsida	Fabales	Fabaceae	Callerya	nitida	United States	North America
1148	2020-05-13	MT120746	Streptophyta	Magnoliopsida	Fabales	Fabaceae	Astragalus	strictus	United States	North America
1149	2020-05-13	MN814872	Streptophyta	Magnoliopsida	Lamiales	Lamiaceae	Teucrium	simplex	China	Asia
1150	2020-05-13	MN814871	Streptophyta	Magnoliopsida	Lamiales	Lamiaceae	Teucrium	omeiense	China	Asia
1151	2020-05-13	MN814870	Streptophyta	Magnoliopsida	Lamiales	Lamiaceae	Tectona	grandis	China	Asia
1152	2020-05-13	MN814869	Streptophyta	Magnoliopsida	Lamiales	Lamiaceae	Scutellaria	amoena	China	Asia
1153	2020-05-13	MN814868	Streptophyta	Magnoliopsida	Lamiales	Lamiaceae	Schnabelia	oligophylla	China	Asia
1154	2020-05-13	MN814867	Streptophyta	Magnoliopsida	Lamiales	Lamiaceae	Rotheca	serrata	China	Asia
1155	2020-05-13	MN814866	Streptophyta	Magnoliopsida	Lamiales	Lamiaceae	Pseudocaryopteris	paniculata	China	Asia
1156	2020-05-13	MN814865	Streptophyta	Magnoliopsida	Lamiales	Lamiaceae	Phlomis	alpina	China	Asia
1157	2020-05-13	MN814864	Streptophyta	Magnoliopsida	Lamiales	Lamiaceae	Kinostemon	ornatum	China	Asia
1158	2020-05-13	MN814863	Streptophyta	Magnoliopsida	Lamiales	Lamiaceae	Colquhounia	coccinea	China	Asia
1159	2020-05-13	MN814862	Streptophyta	Magnoliopsida	Lamiales	Lamiaceae	Clerodendrum	yunnanense	China	Asia
1160	2020-05-13	MN814861	Streptophyta	Magnoliopsida	Lamiales	Lamiaceae	Clerodendrum	mandarinorum	China	Asia
1161	2020-05-13	MN814860	Streptophyta	Magnoliopsida	Lamiales	Lamiaceae	Caryopteris	trichosphaera	China	Asia
1162	2020-05-13	MN814859	Streptophyta	Magnoliopsida	Lamiales	Lamiaceae	Caryopteris	mongholica	China	Asia
1163	2020-05-13	MN814858	Streptophyta	Magnoliopsida	Lamiales	Lamiaceae	Amethystea	caerulea	China	Asia
1164	2020-05-13	MN814857	Streptophyta	Magnoliopsida	Lamiales	Lamiaceae	Ajuga	nipponensis	China	Asia
1165	2020-05-13	MN814856	Streptophyta	Magnoliopsida	Lamiales	Lamiaceae	Ajuga	lupulina	China	Asia
1166	2020-05-13	MN814855	Streptophyta	Magnoliopsida	Lamiales	Lamiaceae	Ajuga	forrestii	China	Asia
1167	2020-05-13	MN814854	Streptophyta	Magnoliopsida	Lamiales	Lamiaceae	Ajuga	decumbens	China	Asia
1168	2020-05-13	MN814853	Streptophyta	Magnoliopsida	Lamiales	Lamiaceae	Ajuga	ciliata	China	Asia
1169	2020-05-13	MN814852	Streptophyta	Magnoliopsida	Lamiales	Lamiaceae	Ajuga	campylanthoides	China	Asia
1170	2020-05-13	MN814851	Streptophyta	Magnoliopsida	Lamiales	Lamiaceae	Ajuga	campylantha	China	Asia
1171	2020-05-12	MK648235	Streptophyta	Magnoliopsida	Sapindales	Sapindaceae	Aesculus	chinensis	China	Asia
1172	2020-05-12	MT210549	Streptophyta	Magnoliopsida	Saxifragales	Paeoniaceae	Paeonia	anomala	China	Asia
1173	2020-05-12	MT210548	Streptophyta	Magnoliopsida	Saxifragales	Paeoniaceae	Paeonia	emodi	China	Asia
1174	2020-05-12	MT210547	Streptophyta	Magnoliopsida	Saxifragales	Paeoniaceae	Paeonia	intermedia	China	Asia
1175	2020-05-12	MT210546	Streptophyta	Magnoliopsida	Saxifragales	Paeoniaceae	Paeonia	delavayi	China	Asia
1176	2020-05-12	MT210545	Streptophyta	Magnoliopsida	Saxifragales	Paeoniaceae	Paeonia	jishanensis	China	Asia
1177	2020-05-12	MT210544	Streptophyta	Magnoliopsida	Saxifragales	Paeoniaceae	Paeonia	qiui	China	Asia
1178	2020-05-12	MT210543	Streptophyta	Polypodiopsida	Polypodiales	Polypodiaceae	Pyrrosia	angustissima	China	Asia
1179	2020-05-12	MT210542	Streptophyta	Polypodiopsida	Polypodiales	Polypodiaceae	Pyrrosia	drakeana	China	Asia
1180	2020-05-12	MT210541	Streptophyta	Polypodiopsida	Polypodiales	Polypodiaceae	Pyrrosia	petiolosa	China	Asia
1181	2020-05-12	MT210540	Streptophyta	Polypodiopsida	Polypodiales	Polypodiaceae	Pyrrosia	lingua	China	Asia
1182	2020-05-12	MT210539	Streptophyta	Polypodiopsida	Polypodiales	Polypodiaceae	Pyrrosia	lingua	China	Asia
1183	2020-05-12	MN885669	Streptophyta	Polypodiopsida	Polypodiales	Polypodiaceae	Pyrrosia	sheareri	China	Asia
1184	2020-05-12	MN885668	Streptophyta	Polypodiopsida	Polypodiales	Polypodiaceae	Pyrrosia	lingua	China	Asia
1185	2020-05-12	MN885667	Streptophyta	Polypodiopsida	Polypodiales	Polypodiaceae	Pyrrosia	petiolosa	China	Asia
1186	2020-05-12	MN901630	Streptophyta	Magnoliopsida	Asparagales	Asparagaceae	Hosta	clausa	China	Asia
1187	2020-05-12	MT333859	Streptophyta	Magnoliopsida	Malpighiales	Euphorbiaceae	Hevea	benthamiana	China	Asia
1188	2020-05-12	MN781109	Streptophyta	Magnoliopsida	Malpighiales	Euphorbiaceae	Hevea	camargoana	China	Asia
1189	2020-05-12	MN227146	Streptophyta	Magnoliopsida	Asparagales	Orchidaceae	Dendrobium	longicornu	China	Asia
1190	2020-05-12	MK848044	Streptophyta	Magnoliopsida	Asparagales	Orchidaceae	Cymbidium	changningense	China	Asia
1191	2020-05-12	MK848043	Streptophyta	Magnoliopsida	Asparagales	Orchidaceae	Cymbidium	floribundum	China	Asia
1192	2020-05-12	MK848042	Streptophyta	Magnoliopsida	Asparagales	Orchidaceae	Cymbidium	mastersii	China	Asia
1193	2020-05-12	MN866892	Streptophyta	Magnoliopsida	Fagales	Juglandaceae	Pterocarya	stenoptera	China	Asia
1194	2020-05-12	MT319125	Streptophyta	Magnoliopsida	Asparagales	Hyacinthaceae	Barnardia	japonica	China	Asia
1195	2020-05-12	MT311317	Streptophyta	Magnoliopsida	Poales	Poaceae	Sporobolus	alterniflorus	China	Asia
1196	2020-05-12	MK840978	Streptophyta	Magnoliopsida	Fagales	Fagaceae	Castanopsis	carlesii	China	Asia
1197	2020-05-13	MN737573	Streptophyta	Magnoliopsida	Asparagales	Orchidaceae	Bulbophyllum	epiphytum	Brazil	South America
1198	2020-05-13	MN604059	Streptophyta	Magnoliopsida	Asparagales	Orchidaceae	Bulbophyllum	weddellii	Brazil	South America
1199	2020-05-13	MN604058	Streptophyta	Magnoliopsida	Asparagales	Orchidaceae	Bulbophyllum	steyermarkii	Brazil	South America
1200	2020-05-13	MN604057	Streptophyta	Magnoliopsida	Asparagales	Orchidaceae	Bulbophyllum	regnellii	Brazil	South America
1201	2020-05-13	MN604056	Streptophyta	Magnoliopsida	Asparagales	Orchidaceae	Bulbophyllum	mentosum	Brazil	South America
1202	2020-05-13	MN604055	Streptophyta	Magnoliopsida	Asparagales	Orchidaceae	Bulbophyllum	granulosum	Brazil	South America
1203	2020-05-13	MN604054	Streptophyta	Magnoliopsida	Asparagales	Orchidaceae	Bulbophyllum	exaltatum	Brazil	South America
1204	2020-05-13	MN580547	Streptophyta	Magnoliopsida	Asparagales	Orchidaceae	Bulbophyllum	plumosum	Brazil	South America
1205	2020-05-11	MT230556	Streptophyta	Magnoliopsida	Sapindales	Anacardiaceae	Rhus	potaninii	China	Asia
1206	2020-05-10	MN736713	Streptophyta	Magnoliopsida	Asparagales	Orchidaceae	Calanthe	tsiana	China	Asia
1207	2020-05-10	MN713924	Streptophyta	Magnoliopsida	Malpighiales	Euphorbiaceae	Euphorbia	milii	China	Asia
1208	2020-05-10	MN713923	Streptophyta	Magnoliopsida	Malpighiales	Euphorbiaceae	Croton	laevigatus	China	Asia
1209	2020-05-10	MN199031	Streptophyta	Magnoliopsida	Malpighiales	Euphorbiaceae	Euphorbia	helioscopia	China	Asia
1210	2020-05-10	MN199030	Streptophyta	Gnetopsida	Ephedrales	Ephedraceae	Ephedra	sinica	China	Asia
1211	2020-05-09	MK688381	Streptophyta		Zygnematales	Zygnemataceae	Temnogametum	sp.	Mexico	North America
1212	2020-05-09	MT106672	Streptophyta	Magnoliopsida	Sapindales	Rutaceae	Citrus	aurantium	China	Asia
1213	2020-05-07	MK288023	Streptophyta	Magnoliopsida	Malpighiales	Salicaceae	Populus	pamirica	China	Asia
1214	2016-03-04	LC128586	Streptophyta	Magnoliopsida	Fabales	Fabaceae	Meristotropis	bucharica	Japan	Asia
1215	2020-05-07	NC_047594	Streptophyta	Magnoliopsida	Fabales	Fabaceae	Senegalia	catechu	China	Asia
1216	2020-05-06	MT419781	Streptophyta	Magnoliopsida	Asparagales	Orchidaceae	Sarcoglyphis	mirabilis	India	Asia
1217	2020-05-06	MN989917	Streptophyta	Magnoliopsida	Gentianales	Apocynaceae	Catharanthus	roseus	India	Asia
1218	2020-05-06	MN393502	Streptophyta	Marchantiopsida	Sphaerocarpales	Sphaerocarpaceae	Sphaerocarpos	michelii	China	Asia
1219	2020-05-06	MN393501	Streptophyta	Marchantiopsida	Sphaerocarpales	Sphaerocarpaceae	Sphaerocarpos	michelii	China	Asia
1220	2020-05-06	MN393500	Streptophyta	Marchantiopsida	Sphaerocarpales	Sphaerocarpaceae	Sphaerocarpos	texanus	China	Asia
1221	2020-05-06	MN393499	Streptophyta	Marchantiopsida	Sphaerocarpales	Sphaerocarpaceae	Sphaerocarpos	michelii	China	Asia
1222	2020-05-06	MN393498	Streptophyta	Marchantiopsida	Sphaerocarpales	Sphaerocarpaceae	Sphaerocarpos	donnellii	China	Asia
1223	2020-05-06	MN393497	Streptophyta	Marchantiopsida	Sphaerocarpales	Sphaerocarpaceae	Sphaerocarpos	texanus	China	Asia
1224	2020-05-06	MN393496	Streptophyta	Marchantiopsida	Sphaerocarpales	Sphaerocarpaceae	Sphaerocarpos	michelii	China	Asia
1225	2020-05-06	MN393495	Streptophyta	Marchantiopsida	Sphaerocarpales	Sphaerocarpaceae	Sphaerocarpos	michelii	China	Asia
1226	2020-05-06	MN393494	Streptophyta	Marchantiopsida	Sphaerocarpales	Sphaerocarpaceae	Sphaerocarpos	siguniangensis	China	Asia
1227	2020-05-06	MT135907	Chlorophyta		Trebouxiales	Trebouxiaceae	Trebouxia	showmanii	United States	North America
1228	2020-05-06	MT135906	Chlorophyta		Trebouxiales	Trebouxiaceae	Trebouxia	aggregata	United States	North America
1229	2020-05-06	MT135905	Chlorophyta		Trebouxiales	Trebouxiaceae	Trebouxia	aggregata	United States	North America
1230	2020-05-06	MT135904	Chlorophyta		Trebouxiales	Trebouxiaceae	Trebouxia	sp.	United States	North America
1231	2020-05-06	MT135903	Chlorophyta		Trebouxiales	Trebouxiaceae	Trebouxia	sp.	United States	North America
1232	2020-05-06	MT135902	Chlorophyta		Trebouxiales	Trebouxiaceae	Trebouxia	sp.	United States	North America
1233	2020-05-06	MT135901	Chlorophyta		Trebouxiales	Trebouxiaceae	Trebouxia	sp.	United States	North America
1234	2020-05-06	MT135900	Chlorophyta		Trebouxiales	Trebouxiaceae	Trebouxia	suecica	United States	North America
1235	2020-05-06	MT135899	Chlorophyta		Trebouxiales	Trebouxiaceae	Trebouxia	suecica	United States	North America
1236	2020-05-06	MT135898	Chlorophyta		Trebouxiales	Trebouxiaceae	Trebouxia	suecica	United States	North America
1237	2020-05-06	MT135897	Chlorophyta		Trebouxiales	Trebouxiaceae	Trebouxia	suecica	United States	North America
1238	2020-05-06	MT135896	Chlorophyta		Trebouxiales	Trebouxiaceae	Trebouxia	suecica	United States	North America
1239	2020-05-06	MT135895	Chlorophyta		Trebouxiales	Trebouxiaceae	Trebouxia	sp.	United States	North America
1240	2020-05-06	MT135894	Chlorophyta		Trebouxiales	Trebouxiaceae	Trebouxia	sp.	United States	North America
1241	2020-05-06	MT135893	Chlorophyta		Trebouxiales	Trebouxiaceae	Trebouxia	sp.	United States	North America
1242	2020-05-06	MT135892	Chlorophyta		Trebouxiales	Trebouxiaceae	Trebouxia	sp.	United States	North America
1243	2020-05-06	MT135891	Chlorophyta		Trebouxiales	Trebouxiaceae	Trebouxia	sp.	United States	North America
1244	2020-05-06	MT135890	Chlorophyta		Trebouxiales	Trebouxiaceae	Trebouxia	australis	United States	North America
1245	2020-05-06	MT135889	Chlorophyta		Trebouxiales	Trebouxiaceae	Trebouxia	australis	United States	North America
1246	2020-05-06	MT135888	Chlorophyta		Trebouxiales	Trebouxiaceae	Trebouxia	australis	United States	North America
1247	2020-05-06	MT135887	Chlorophyta		Trebouxiales	Trebouxiaceae	Trebouxia	australis	United States	North America
1248	2020-05-06	MT135886	Chlorophyta		Trebouxiales	Trebouxiaceae	Trebouxia	australis	United States	North America
1249	2020-05-06	MT135885	Chlorophyta		Trebouxiales	Trebouxiaceae	Trebouxia	australis	United States	North America
1250	2020-05-06	MT135884	Chlorophyta		Trebouxiales	Trebouxiaceae	Trebouxia	australis	United States	North America
1251	2020-05-06	MT135883	Chlorophyta		Trebouxiales	Trebouxiaceae	Trebouxia	australis	United States	North America
1252	2020-05-06	MT135882	Chlorophyta		Trebouxiales	Trebouxiaceae	Trebouxia	australis	United States	North America
1253	2020-05-06	MT135881	Chlorophyta		Trebouxiales	Trebouxiaceae	Trebouxia	australis	United States	North America
1254	2020-05-06	MT135880	Chlorophyta		Trebouxiales	Trebouxiaceae	Trebouxia	australis	United States	North America
1255	2020-05-06	MT135879	Chlorophyta		Trebouxiales	Trebouxiaceae	Trebouxia	australis	United States	North America
1256	2020-05-06	MT135878	Chlorophyta		Trebouxiales	Trebouxiaceae	Trebouxia	australis	United States	North America
1257	2020-05-06	MT135877	Chlorophyta		Trebouxiales	Trebouxiaceae	Trebouxia	australis	United States	North America
1258	2020-05-06	MT135876	Chlorophyta		Trebouxiales	Trebouxiaceae	Trebouxia	australis	United States	North America
1259	2020-05-06	MT135875	Chlorophyta		Trebouxiales	Trebouxiaceae	Trebouxia	australis	United States	North America
1260	2020-05-06	MT135874	Chlorophyta		Trebouxiales	Trebouxiaceae	Trebouxia	sp.	United States	North America
1261	2020-05-06	MT135873	Chlorophyta		Trebouxiales	Trebouxiaceae	Trebouxia	sp.	United States	North America
1262	2020-05-06	MT135872	Chlorophyta		Trebouxiales	Trebouxiaceae	Trebouxia	sp.	United States	North America
1263	2020-05-06	MT135871	Chlorophyta		Trebouxiales	Trebouxiaceae	Trebouxia	sp.	United States	North America
1264	2020-05-06	MT135870	Chlorophyta		Trebouxiales	Trebouxiaceae	Trebouxia	sp.	United States	North America
1265	2020-05-06	MT135869	Chlorophyta		Trebouxiales	Trebouxiaceae	Trebouxia	sp.	United States	North America
1266	2020-05-06	MT135868	Chlorophyta		Trebouxiales	Trebouxiaceae	Trebouxia	sp.	United States	North America
1267	2020-05-06	MT135867	Chlorophyta		Trebouxiales	Trebouxiaceae	Trebouxia	sp.	United States	North America
1268	2020-05-06	MT135866	Chlorophyta		Trebouxiales	Trebouxiaceae	Trebouxia	sp.	United States	North America
1269	2020-05-06	MT135865	Chlorophyta		Trebouxiales	Trebouxiaceae	Trebouxia	sp.	United States	North America
1270	2020-05-06	MT135864	Chlorophyta		Trebouxiales	Trebouxiaceae	Trebouxia	sp.	United States	North America
1271	2020-05-06	MT135863	Chlorophyta		Trebouxiales	Trebouxiaceae	Trebouxia	sp.	United States	North America
1272	2020-05-06	MT135862	Chlorophyta		Trebouxiales	Trebouxiaceae	Trebouxia	sp.	United States	North America
1273	2020-05-06	MT135861	Chlorophyta		Trebouxiales	Trebouxiaceae	Trebouxia	sp.	United States	North America
1274	2020-05-06	MT135860	Chlorophyta		Trebouxiales	Trebouxiaceae	Trebouxia	sp.	United States	North America
1275	2020-05-06	MT135859	Chlorophyta		Trebouxiales	Trebouxiaceae	Trebouxia	sp.	United States	North America
1276	2020-05-06	MT135858	Chlorophyta		Trebouxiales	Trebouxiaceae	Trebouxia	sp.	United States	North America
1277	2020-05-06	MT135857	Chlorophyta		Trebouxiales	Trebouxiaceae	Trebouxia	sp.	United States	North America
1278	2020-05-06	MT135856	Chlorophyta		Trebouxiales	Trebouxiaceae	Trebouxia	sp.	United States	North America
1279	2020-05-06	MT135855	Chlorophyta		Trebouxiales	Trebouxiaceae	Trebouxia	sp.	United States	North America
1280	2020-05-06	MT135854	Chlorophyta		Trebouxiales	Trebouxiaceae	Trebouxia	sp.	United States	North America
1281	2020-05-06	MT135853	Chlorophyta		Trebouxiales	Trebouxiaceae	Trebouxia	sp.	United States	North America
1282	2020-05-06	MT135852	Chlorophyta		Trebouxiales	Trebouxiaceae	Trebouxia	sp.	United States	North America
1283	2020-05-06	MT135851	Chlorophyta		Trebouxiales	Trebouxiaceae	Trebouxia	sp.	United States	North America
1284	2020-05-06	MT135850	Chlorophyta		Trebouxiales	Trebouxiaceae	Trebouxia	sp.	United States	North America
1285	2020-05-06	MT135849	Chlorophyta		Trebouxiales	Trebouxiaceae	Trebouxia	sp.	United States	North America
1286	2020-05-06	MT135848	Chlorophyta		Trebouxiales	Trebouxiaceae	Trebouxia	sp.	United States	North America
1287	2020-05-06	MT135847	Chlorophyta		Trebouxiales	Trebouxiaceae	Trebouxia	sp.	United States	North America
1288	2020-05-06	MT135846	Chlorophyta		Trebouxiales	Trebouxiaceae	Trebouxia	sp.	United States	North America
1289	2020-05-06	MT135845	Chlorophyta		Trebouxiales	Trebouxiaceae	Trebouxia	gelatinosa	United States	North America
1290	2020-05-06	MT135844	Chlorophyta		Trebouxiales	Trebouxiaceae	Trebouxia	sp.	United States	North America
1291	2020-05-06	MT135843	Chlorophyta		Trebouxiales	Trebouxiaceae	Trebouxia	sp.	United States	North America
1292	2020-05-06	MT135842	Chlorophyta		Trebouxiales	Trebouxiaceae	Trebouxia	sp.	United States	North America
1293	2020-05-06	MT135841	Chlorophyta		Trebouxiales	Trebouxiaceae	Trebouxia	sp.	United States	North America
1294	2020-05-06	MT135840	Chlorophyta		Trebouxiales	Trebouxiaceae	Trebouxia	sp.	United States	North America
1295	2020-05-06	MT135839	Chlorophyta		Trebouxiales	Trebouxiaceae	Trebouxia	sp.	United States	North America
1296	2020-05-06	MT135838	Chlorophyta		Trebouxiales	Trebouxiaceae	Trebouxia	sp.	United States	North America
1297	2020-05-06	MT135837	Chlorophyta		Trebouxiales	Trebouxiaceae	Trebouxia	sp.	United States	North America
1298	2020-05-06	MT135836	Chlorophyta		Trebouxiales	Trebouxiaceae	Trebouxia	sp.	United States	North America
1299	2020-05-06	MT135835	Chlorophyta		Trebouxiales	Trebouxiaceae	Trebouxia	sp.	United States	North America
1300	2020-05-06	MT135834	Chlorophyta		Trebouxiales	Trebouxiaceae	Trebouxia	sp.	United States	North America
1301	2020-05-06	MT135833	Chlorophyta		Trebouxiales	Trebouxiaceae	Trebouxia	sp.	United States	North America
1302	2020-05-06	MT135832	Chlorophyta		Trebouxiales	Trebouxiaceae	Trebouxia	sp.	United States	North America
1303	2020-05-06	MT135831	Chlorophyta		Trebouxiales	Trebouxiaceae	Trebouxia	sp.	United States	North America
1304	2020-05-06	MT135830	Chlorophyta		Trebouxiales	Trebouxiaceae	Trebouxia	sp.	United States	North America
1305	2020-05-06	MT135829	Chlorophyta		Trebouxiales	Trebouxiaceae	Trebouxia	sp.	United States	North America
1306	2020-05-06	MT135828	Chlorophyta		Trebouxiales	Trebouxiaceae	Trebouxia	sp.	United States	North America
1307	2020-05-06	MT135827	Chlorophyta		Trebouxiales	Trebouxiaceae	Trebouxia	sp.	United States	North America
1308	2020-05-06	MT135826	Chlorophyta		Trebouxiales	Trebouxiaceae	Trebouxia	sp.	United States	North America
1309	2020-05-06	MT135825	Chlorophyta		Trebouxiales	Trebouxiaceae	Trebouxia	sp.	United States	North America
1310	2020-05-06	MT135824	Chlorophyta		Trebouxiales	Trebouxiaceae	Trebouxia	sp.	United States	North America
1311	2020-05-06	MT135823	Chlorophyta		Trebouxiales	Trebouxiaceae	Trebouxia	sp.	United States	North America
1312	2020-05-06	MT135822	Chlorophyta		Trebouxiales	Trebouxiaceae	Trebouxia	sp.	United States	North America
1313	2020-05-06	MT135821	Chlorophyta		Trebouxiales	Trebouxiaceae	Trebouxia	sp.	United States	North America
1314	2020-05-06	MT135820	Chlorophyta		Trebouxiales	Trebouxiaceae	Trebouxia	sp.	United States	North America
1315	2020-05-06	MT135819	Chlorophyta		Trebouxiales	Trebouxiaceae	Trebouxia	sp.	United States	North America
1316	2020-05-06	MT135818	Chlorophyta		Trebouxiales	Trebouxiaceae	Trebouxia	sp.	United States	North America
1317	2020-05-06	MT135817	Chlorophyta		Trebouxiales	Trebouxiaceae	Trebouxia	sp.	United States	North America
1318	2020-05-06	MT135816	Chlorophyta		Trebouxiales	Trebouxiaceae	Trebouxia	sp.	United States	North America
1319	2020-05-06	MT135815	Chlorophyta		Trebouxiales	Trebouxiaceae	Trebouxia	sp.	United States	North America
1320	2020-05-06	MT135814	Chlorophyta		Trebouxiales	Trebouxiaceae	Trebouxia	sp.	United States	North America
1321	2020-05-06	MT135813	Chlorophyta		Trebouxiales	Trebouxiaceae	Trebouxia	sp.	United States	North America
1322	2020-05-06	MT135812	Chlorophyta		Trebouxiales	Trebouxiaceae	Trebouxia	sp.	United States	North America
1323	2020-05-06	MT135811	Chlorophyta		Trebouxiales	Trebouxiaceae	Trebouxia	sp.	United States	North America
1324	2020-05-06	MT135810	Chlorophyta		Trebouxiales	Trebouxiaceae	Trebouxia	sp.	United States	North America
1325	2020-05-06	MT135809	Chlorophyta		Trebouxiales	Trebouxiaceae	Trebouxia	sp.	United States	North America
1326	2020-05-06	MT135808	Chlorophyta		Trebouxiales	Trebouxiaceae	Trebouxia	sp.	United States	North America
1327	2020-05-06	MT135807	Chlorophyta		Trebouxiales	Trebouxiaceae	Trebouxia	sp.	United States	North America
1328	2020-05-06	MT135806	Chlorophyta		Trebouxiales	Trebouxiaceae	Trebouxia	sp.	United States	North America
1329	2020-05-06	MT135805	Chlorophyta		Trebouxiales	Trebouxiaceae	Trebouxia	sp.	United States	North America
1330	2020-05-06	MT135804	Chlorophyta		Trebouxiales	Trebouxiaceae	Trebouxia	sp.	United States	North America
1331	2020-05-06	MT135803	Chlorophyta		Trebouxiales	Trebouxiaceae	Trebouxia	sp.	United States	North America
1332	2020-05-06	MT135802	Chlorophyta		Trebouxiales	Trebouxiaceae	Trebouxia	sp.	United States	North America
1333	2020-05-06	MT135801	Chlorophyta		Trebouxiales	Trebouxiaceae	Trebouxia	sp.	United States	North America
1334	2020-05-06	MT135800	Chlorophyta		Trebouxiales	Trebouxiaceae	Trebouxia	sp.	United States	North America
1335	2020-05-06	MT135799	Chlorophyta		Trebouxiales	Trebouxiaceae	Trebouxia	sp.	United States	North America
1336	2020-05-06	MT135798	Chlorophyta		Trebouxiales	Trebouxiaceae	Trebouxia	sp.	United States	North America
1337	2020-05-06	MT135797	Chlorophyta		Trebouxiales	Trebouxiaceae	Trebouxia	sp.	United States	North America
1338	2020-05-06	MT135796	Chlorophyta		Trebouxiales	Trebouxiaceae	Trebouxia	corticola	United States	North America
1339	2020-05-06	MT153771	Streptophyta	Magnoliopsida	Ranunculales	Menispermaceae	Cissampelos	capensis	China	Asia
1340	2020-05-06	MT153770	Streptophyta	Magnoliopsida	Ranunculales	Menispermaceae	Pachygone	sinica	China	Asia
1341	2020-05-06	MT153769	Streptophyta	Magnoliopsida	Ranunculales	Menispermaceae	Pachygone	valida	China	Asia
1342	2020-05-06	MT153768	Streptophyta	Magnoliopsida	Ranunculales	Menispermaceae	Pachygone	valida	China	Asia
1343	2020-05-06	MT153767	Streptophyta	Magnoliopsida	Ranunculales	Menispermaceae	Pachygone	ovata	China	Asia
1344	2020-05-06	MT153766	Streptophyta	Magnoliopsida	Ranunculales	Menispermaceae	Hyperbaena	tonduzii	China	Asia
1345	2020-05-06	MT153765	Streptophyta	Magnoliopsida	Ranunculales	Menispermaceae	Hyperbaena	mexicana	China	Asia
1346	2020-05-06	MT153764	Streptophyta	Magnoliopsida	Ranunculales	Menispermaceae	Hyperbaena	smilacina	China	Asia
1347	2020-05-06	MT153763	Streptophyta	Magnoliopsida	Ranunculales	Menispermaceae	Hyperbaena	leptobotryosa	China	Asia
1348	2020-05-06	MT153762	Streptophyta	Magnoliopsida	Ranunculales	Menispermaceae	Hyperbaena	eladioana	China	Asia
1349	2020-05-06	MT153761	Streptophyta	Magnoliopsida	Ranunculales	Menispermaceae	Cocculus	trilobus	China	Asia
1350	2020-05-06	MT153760	Streptophyta	Magnoliopsida	Ranunculales	Menispermaceae	Cocculus	trilobus	China	Asia
1351	2020-05-06	MT153759	Streptophyta	Magnoliopsida	Ranunculales	Menispermaceae	Cocculus	pendulus	China	Asia
1352	2020-05-06	MT153758	Streptophyta	Magnoliopsida	Ranunculales	Menispermaceae	Cocculus	orbiculatus	China	Asia
1353	2020-05-06	MT153757	Streptophyta	Magnoliopsida	Ranunculales	Menispermaceae	Cocculus	orbiculatus	China	Asia
1354	2020-05-06	MT153756	Streptophyta	Magnoliopsida	Ranunculales	Menispermaceae	Cocculus	orbiculatus	China	Asia
1355	2020-05-06	MT153755	Streptophyta	Magnoliopsida	Ranunculales	Menispermaceae	Cocculus	orbiculatus	China	Asia
1356	2020-05-06	MT153754	Streptophyta	Magnoliopsida	Ranunculales	Menispermaceae	Cocculus	orbiculatus	China	Asia
1357	2020-05-06	MT153753	Streptophyta	Magnoliopsida	Ranunculales	Menispermaceae	Cocculus	orbiculatus	China	Asia
1358	2020-05-06	MT153752	Streptophyta	Magnoliopsida	Ranunculales	Menispermaceae	Cocculus	laurifolius	China	Asia
1359	2020-05-06	MT153751	Streptophyta	Magnoliopsida	Ranunculales	Menispermaceae	Cocculus	laurifolius	China	Asia
1360	2020-05-06	MT153750	Streptophyta	Magnoliopsida	Ranunculales	Menispermaceae	Cocculus	hirsutus	China	Asia
1361	2020-05-06	MT153749	Streptophyta	Magnoliopsida	Ranunculales	Menispermaceae	Cocculus	hirsutus	China	Asia
1362	2020-05-06	MT153748	Streptophyta	Magnoliopsida	Ranunculales	Menispermaceae	Cocculus	hirsutus	China	Asia
1363	2020-05-06	MN934840	Streptophyta	Magnoliopsida	Ranunculales	Lardizabalaceae	Akebia	longeracemosa	China	Asia
1364	2020-05-06	MN934839	Streptophyta	Magnoliopsida	Ranunculales	Lardizabalaceae	Akebia	trifoliata	China	Asia
1365	2020-05-06	MN934838	Streptophyta	Magnoliopsida	Ranunculales	Lardizabalaceae	Stauntonia	brunoniana	China	Asia
1366	2020-05-06	MN934837	Streptophyta	Magnoliopsida	Ranunculales	Lardizabalaceae	Holboellia	brachyandra	China	Asia
1367	2020-05-06	MN934836	Streptophyta	Magnoliopsida	Ranunculales	Lardizabalaceae	Stauntonia	obovata	China	Asia
1368	2020-05-06	MN934835	Streptophyta	Magnoliopsida	Ranunculales	Lardizabalaceae	Stauntonia	chinensis	China	Asia
1369	2020-05-06	MN934834	Streptophyta	Magnoliopsida	Ranunculales	Lardizabalaceae	Stauntonia	purpurea	China	Asia
1370	2020-05-06	MN934833	Streptophyta	Magnoliopsida	Ranunculales	Lardizabalaceae	Stauntonia	obovatifoliola	China	Asia
1371	2020-05-06	MN934832	Streptophyta	Magnoliopsida	Ranunculales	Lardizabalaceae	Holboellia	sp.	China	Asia
1372	2020-05-06	MN934831	Streptophyta	Magnoliopsida	Ranunculales	Lardizabalaceae	Holboellia	latifolia	China	Asia
1373	2020-05-06	MN934830	Streptophyta	Magnoliopsida	Ranunculales	Lardizabalaceae	Holboellia	coriacea	China	Asia
1374	2020-05-06	MN934829	Streptophyta	Magnoliopsida	Ranunculales	Lardizabalaceae	Holboellia	brachyandra	China	Asia
1375	2020-05-06	MN934828	Streptophyta	Magnoliopsida	Ranunculales	Lardizabalaceae	Holboellia	fargesii	China	Asia
1376	2020-05-05	MT211963	Streptophyta	Magnoliopsida	Fabales	Fabaceae	Caragana	jubata	China	Asia
1377	2020-05-05	MT211962	Streptophyta	Magnoliopsida	Fabales	Fabaceae	Caragana	arborescens	China	Asia
1378	2020-05-05	MT153204	Streptophyta	Magnoliopsida	Asparagales	Orchidaceae	Geodorum	densiflorum	China	Asia
1379	2020-05-05	MK986830	Streptophyta	Magnoliopsida	Asterales	Asteraceae	Chrysanthemum	x
1380	2020-05-05	MT254070	Streptophyta	Magnoliopsida	Asparagales	Iridaceae	Iris	loczyi
1381	2020-05-05	MT019686	Streptophyta	Pinopsida	Araucariales	Podocarpaceae	Podocarpus	milanjianus	Belgium	Europe
1382	2020-05-05	MN727386	Streptophyta	Magnoliopsida	Ranunculales	Menispermaceae	Tinospora	sinensis	China	Asia
1383	2020-05-05	MN727385	Streptophyta	Magnoliopsida	Fabales	Fabaceae	Senegalia	catechu	China	Asia
1384	2020-05-05	MN687904	Streptophyta	Magnoliopsida	Lamiales	Lamiaceae	Ocimum	tenuiflorum	China	Asia
1385	2020-05-05	MK944407	Streptophyta	Magnoliopsida	Lamiales	Lamiaceae	Salvia	prattii	China	Asia
1386	2020-05-05	MK944406	Streptophyta	Magnoliopsida	Lamiales	Lamiaceae	Salvia	roborowskii	China	Asia
1387	2020-05-05	MK944405	Streptophyta	Magnoliopsida	Lamiales	Lamiaceae	Salvia	yunnanensis	China	Asia
1388	2020-05-05	MT211615	Streptophyta	Magnoliopsida	Sapindales	Anacardiaceae	Toxicodendron	sylvestre	China	Asia
1389	2020-05-05	MT211614	Streptophyta	Magnoliopsida	Sapindales	Anacardiaceae	Toxicodendron	succedaneum	China	Asia
1390	2020-05-05	MN401230	Streptophyta	Magnoliopsida	Lamiales	Lamiaceae	Mentha	spicata	Indonesia	Asia
1391	2020-05-05	MN401229	Streptophyta	Magnoliopsida	Lamiales	Lamiaceae	Mentha	x	Indonesia	Asia
1392	2020-05-05	MN401228	Streptophyta	Magnoliopsida	Lamiales	Lamiaceae	Mentha	arvensis	Indonesia	Asia
1393	2020-05-05	MK548575	Streptophyta	Magnoliopsida	Lamiales	Acanthaceae	Barleria	prionitis	Nigeria	Africa
1394	2020-05-06	MH938454	Streptophyta		Rosales	Rosaceae	Fragaria	viridis	China	Asia
1395	2018-04-25	MF135595	Streptophyta	Magnoliopsida	Fabales	Fabaceae	Bauhinia	brachycarpa	China	Asia
1396	2020-05-04	MN399961	Streptophyta	Magnoliopsida	Malpighiales	Hypericaceae	Cratoxylum	cochinchinense	China	Asia
1397	2020-05-04	MT273089	Streptophyta	Magnoliopsida	Asparagales	Orchidaceae	Cymbidium	serratum	China	Asia
1398	2020-05-02	LC507117	Chlorophyta		Ulvales	Ulvaceae	Ulva	australis	Japan	Asia
1399	2020-05-04	MN883829	Streptophyta	Magnoliopsida	Gentianales	Rubiaceae	Dunnia	sinensis	China	Asia
1400	2020-05-04	MN203535	Streptophyta	Magnoliopsida	Asterales	Asteraceae	Tagetes	erecta	China	Asia
1401	2020-05-04	MN515039	Streptophyta	Magnoliopsida	Magnoliales	Magnoliaceae	Magnolia	fordiana	China	Asia
1402	2020-05-04	MN854377	Streptophyta	Magnoliopsida	Apiales	Apiaceae	Centella	asiatica	China	Asia
1403	2020-05-04	MH743155	Streptophyta	Magnoliopsida		Araceae	Zantedeschia	aethiopica	China	Asia
1404	2020-05-04	MH743154	Streptophyta	Magnoliopsida		Araceae	Zantedeschia	rehmannii	China	Asia
1405	2020-05-04	MH743153	Streptophyta	Magnoliopsida		Araceae	Zantedeschia	elliottiana	China	Asia
1406	2020-05-04	MN968501	Streptophyta	Magnoliopsida	Apiales	Apiaceae	Bupleurum	marginatum	China	Asia
1407	2020-05-04	MN990709	Streptophyta	Magnoliopsida	Cucurbitales	Cucurbitaceae	Cucumis	melo	China	Asia
1408	2020-05-04	MN977124	Streptophyta	Magnoliopsida	Fagales	Juglandaceae	Carya	illinoinensis	China	Asia
1409	2020-05-04	MK776825	Streptophyta	Polypodiopsida	Polypodiales	Dryopteridaceae	Polystichum	imbricans	United States	North America
1410	2020-05-04	MK776824	Streptophyta	Polypodiopsida	Polypodiales	Dryopteridaceae	Polystichum	imbricans	United States	North America
1411	2020-05-04	MK776823	Streptophyta	Polypodiopsida	Polypodiales	Dryopteridaceae	Polystichum	imbricans	United States	North America
1412	2020-05-04	MK776822	Streptophyta	Polypodiopsida	Polypodiales	Dryopteridaceae	Polystichum	imbricans	United States	North America
1413	2020-05-04	MK776821	Streptophyta	Polypodiopsida	Polypodiales	Dryopteridaceae	Polystichum	imbricans	United States	North America
1414	2020-05-04	MK776820	Streptophyta	Polypodiopsida	Polypodiales	Dryopteridaceae	Polystichum	imbricans	United States	North America
1415	2020-05-04	MK776819	Streptophyta	Polypodiopsida	Polypodiales	Dryopteridaceae	Polystichum	imbricans	United States	North America
1416	2020-05-04	MK776818	Streptophyta	Polypodiopsida	Polypodiales	Dryopteridaceae	Polystichum	munitum	United States	North America
1417	2020-05-04	MK776817	Streptophyta	Polypodiopsida	Polypodiales	Dryopteridaceae	Polystichum	munitum	United States	North America
1418	2020-05-04	MK776816	Streptophyta	Polypodiopsida	Polypodiales	Dryopteridaceae	Polystichum	munitum	United States	North America
1419	2020-05-04	MK776815	Streptophyta	Polypodiopsida	Polypodiales	Dryopteridaceae	Polystichum	munitum	United States	North America
1420	2020-05-04	MK776814	Streptophyta	Polypodiopsida	Polypodiales	Dryopteridaceae	Polystichum	munitum	United States	North America
1421	2020-05-04	MK776813	Streptophyta	Polypodiopsida	Polypodiales	Dryopteridaceae	Polystichum	munitum	United States	North America
1422	2020-05-04	MK776812	Streptophyta	Polypodiopsida	Polypodiales	Dryopteridaceae	Polystichum	munitum	United States	North America
1423	2020-05-04	MK776811	Streptophyta	Polypodiopsida	Polypodiales	Dryopteridaceae	Polystichum	munitum	United States	North America
1424	2020-05-04	MK776810	Streptophyta	Polypodiopsida	Polypodiales	Dryopteridaceae	Polystichum	munitum	United States	North America
1425	2020-05-04	MK776809	Streptophyta	Polypodiopsida	Polypodiales	Dryopteridaceae	Polystichum	munitum	United States	North America
1426	2020-05-04	MK776808	Streptophyta	Polypodiopsida	Polypodiales	Dryopteridaceae	Polystichum	imbricans	United States	North America
1427	2020-05-04	MK776807	Streptophyta	Polypodiopsida	Polypodiales	Dryopteridaceae	Polystichum	imbricans	United States	North America
1428	2020-05-04	MK776806	Streptophyta	Polypodiopsida	Polypodiales	Dryopteridaceae	Polystichum	imbricans	United States	North America
1429	2020-05-04	MK776805	Streptophyta	Polypodiopsida	Polypodiales	Dryopteridaceae	Polystichum	imbricans	United States	North America
1430	2020-05-04	MK776804	Streptophyta	Polypodiopsida	Polypodiales	Dryopteridaceae	Polystichum	imbricans	United States	North America
1431	2020-05-04	MK776803	Streptophyta	Polypodiopsida	Polypodiales	Dryopteridaceae	Polystichum	imbricans	United States	North America
1432	2020-05-04	MK776802	Streptophyta	Polypodiopsida	Polypodiales	Dryopteridaceae	Polystichum	californicum	United States	North America
1433	2020-05-04	MK776801	Streptophyta	Polypodiopsida	Polypodiales	Dryopteridaceae	Polystichum	dudleyi	United States	North America
1434	2020-05-04	MK776800	Streptophyta	Polypodiopsida	Polypodiales	Dryopteridaceae	Polystichum	dudleyi	United States	North America
1435	2020-05-04	MK776799	Streptophyta	Polypodiopsida	Polypodiales	Dryopteridaceae	Polystichum	imbricans	United States	North America
1436	2020-05-04	MK776798	Streptophyta	Polypodiopsida	Polypodiales	Dryopteridaceae	Polystichum	imbricans	United States	North America
1437	2020-05-04	MK776797	Streptophyta	Polypodiopsida	Polypodiales	Dryopteridaceae	Polystichum	imbricans	United States	North America
1438	2020-05-04	MK776796	Streptophyta	Polypodiopsida	Polypodiales	Dryopteridaceae	Polystichum	imbricans	United States	North America
1439	2020-05-04	MK776795	Streptophyta	Polypodiopsida	Polypodiales	Dryopteridaceae	Polystichum	imbricans	United States	North America
1440	2020-05-04	MK776794	Streptophyta	Polypodiopsida	Polypodiales	Dryopteridaceae	Polystichum	imbricans	United States	North America
1441	2020-05-04	MK776793	Streptophyta	Polypodiopsida	Polypodiales	Dryopteridaceae	Polystichum	californicum	United States	North America
1442	2020-05-04	MK776792	Streptophyta	Polypodiopsida	Polypodiales	Dryopteridaceae	Polystichum	californicum	United States	North America
1443	2020-05-04	MK776791	Streptophyta	Polypodiopsida	Polypodiales	Dryopteridaceae	Polystichum	californicum	United States	North America
1444	2020-05-04	MK776790	Streptophyta	Polypodiopsida	Polypodiales	Dryopteridaceae	Polystichum	californicum	United States	North America
1445	2020-05-04	MK776789	Streptophyta	Polypodiopsida	Polypodiales	Dryopteridaceae	Polystichum	californicum	United States	North America
1446	2020-05-03	MN967023	Streptophyta	Magnoliopsida	Cornales	Cornaceae	Alangium	salviifolium	India	Asia
1447	2020-05-03	MN095413	Streptophyta	Magnoliopsida	Myrtales	Myrtaceae	Psidium	cattleyanum	Brazil	South America
1448	2020-05-03	MN095412	Streptophyta	Magnoliopsida	Myrtales	Myrtaceae	Syzygium	cumini	Brazil	South America
1449	2020-05-03	MN095411	Streptophyta	Magnoliopsida	Myrtales	Myrtaceae	Eugenia	selloi	Brazil	South America
1450	2020-05-03	MN095410	Streptophyta	Magnoliopsida	Myrtales	Myrtaceae	Eugenia	pyriformis	Brazil	South America
1451	2020-05-03	MN095409	Streptophyta	Magnoliopsida	Myrtales	Myrtaceae	Myrcianthes	pungens	Brazil	South America
1452	2020-05-03	MN095408	Streptophyta	Magnoliopsida	Myrtales	Myrtaceae	Plinia	edulis	Brazil	South America
1453	2020-05-03	MN095407	Streptophyta	Magnoliopsida	Myrtales	Myrtaceae	Eugenia	brasiliensis	Brazil	South America
1454	2020-05-03	MT258872	Streptophyta	Pinopsida	Cupressales	Cupressaceae	Chamaecyparis	obtusa
1455	2020-05-03	MN514858	Streptophyta	Magnoliopsida	Caryophyllales	Polygonaceae	Rheum	acuminatum	China	Asia
1456	2020-05-03	MN701167	Chlorophyta		Chaetophorales	Chaetophoraceae	Stigeoclonium	sp.	China	Asia
1457	2020-05-03	MN701164	Chlorophyta		Chaetophorales	Chaetophoraceae	Chaetophoropsis	pisiformis	China	Asia
1458	2020-05-03	MN701163	Chlorophyta		Chaetophorales	Chaetophoraceae	Chaetophoropsis	pisiformis	China	Asia
1459	2020-05-02	MN886968	Streptophyta	Magnoliopsida	Fabales	Fabaceae	Ormosia	boluoensis	China	Asia
1460	2020-05-02	MK722343	Streptophyta	Magnoliopsida	Malpighiales	Salicaceae	Salix	triandra	China	Asia
1461	2020-05-02	MN897726	Streptophyta	Pinopsida	Cupressales	Cupressaceae	Taiwania	flousiana	China	Asia
1462	2020-05-02	MN897725	Streptophyta	Pinopsida	Cupressales	Cupressaceae	Taiwania	flousiana	China	Asia
1463	2020-05-02	MN897730	Streptophyta	Magnoliopsida	Magnoliales	Magnoliaceae	Magnolia	chapensis	China	Asia
1464	2020-05-02	MN897729	Streptophyta	Magnoliopsida	Magnoliales	Magnoliaceae	Magnolia	ernestii	China	Asia
1465	2020-05-02	MN897728	Streptophyta	Magnoliopsida	Magnoliales	Magnoliaceae	Magnolia	floribunda	China	Asia
1466	2020-05-02	MN897727	Streptophyta	Magnoliopsida	Magnoliales	Magnoliaceae	Magnolia	maudiae	China	Asia
1467	2020-05-02	MK860037	Streptophyta	Magnoliopsida	Malvales	Malvaceae	Malvastrum	coromandelianum	Pakistan	Asia
1468	2020-05-02	MK860036	Streptophyta	Magnoliopsida	Malvales	Malvaceae	Malva	parviflora	Pakistan	Asia
1469	2020-05-02	MK820657	Streptophyta	Magnoliopsida	Malvales	Malvaceae	Hibiscus	mutabilis	Pakistan	Asia
1470	2020-05-02	MH593369	Streptophyta	Magnoliopsida	Liliales	Liliaceae	Fritillaria	usuriensis	China	Asia
1471	2020-05-02	MH593368	Streptophyta	Magnoliopsida	Liliales	Liliaceae	Fritillaria	usuriensis	China	Asia
1472	2020-05-02	MH593367	Streptophyta	Magnoliopsida	Liliales	Liliaceae	Fritillaria	usuriensis	China	Asia
1473	2020-05-02	MH593366	Streptophyta	Magnoliopsida	Liliales	Liliaceae	Fritillaria	pallidiflora	China	Asia
1474	2020-05-02	MH593365	Streptophyta	Magnoliopsida	Liliales	Liliaceae	Fritillaria	pallidiflora	China	Asia
1475	2020-05-02	MH593364	Streptophyta	Magnoliopsida	Liliales	Liliaceae	Fritillaria	pallidiflora	China	Asia
1476	2020-05-02	MH593363	Streptophyta	Magnoliopsida	Liliales	Liliaceae	Fritillaria	anhuiensis	China	Asia
1477	2020-05-02	MH593362	Streptophyta	Magnoliopsida	Liliales	Liliaceae	Fritillaria	thunbergii	China	Asia
1478	2020-05-02	MH593361	Streptophyta	Magnoliopsida	Liliales	Liliaceae	Fritillaria	thunbergii	China	Asia
1479	2020-05-02	MH593360	Streptophyta	Magnoliopsida	Liliales	Liliaceae	Fritillaria	thunbergii	China	Asia
1480	2020-05-02	MH593359	Streptophyta	Magnoliopsida	Liliales	Liliaceae	Fritillaria	taipaiensis	China	Asia
1481	2020-05-02	MH593358	Streptophyta	Magnoliopsida	Liliales	Liliaceae	Fritillaria	taipaiensis	China	Asia
1482	2020-05-02	MH593357	Streptophyta	Magnoliopsida	Liliales	Liliaceae	Fritillaria	taipaiensis	China	Asia
1483	2020-05-02	MH593356	Streptophyta	Magnoliopsida	Liliales	Liliaceae	Fritillaria	taipaiensis	China	Asia
1484	2020-05-02	MH593355	Streptophyta	Magnoliopsida	Liliales	Liliaceae	Fritillaria	delavayi	China	Asia
1485	2020-05-02	MH593354	Streptophyta	Magnoliopsida	Liliales	Liliaceae	Fritillaria	delavayi	China	Asia
1486	2020-05-02	MH593353	Streptophyta	Magnoliopsida	Liliales	Liliaceae	Fritillaria	delavayi	China	Asia
1487	2020-05-02	MH593352	Streptophyta	Magnoliopsida	Liliales	Liliaceae	Fritillaria	unibracteata	China	Asia
1488	2020-05-02	MH593351	Streptophyta	Magnoliopsida	Liliales	Liliaceae	Fritillaria	unibracteata	China	Asia
1489	2020-05-02	MH593350	Streptophyta	Magnoliopsida	Liliales	Liliaceae	Fritillaria	unibracteata	China	Asia
1490	2020-05-02	MH593349	Streptophyta	Magnoliopsida	Liliales	Liliaceae	Fritillaria	przewalskii	China	Asia
1491	2020-05-02	MH593348	Streptophyta	Magnoliopsida	Liliales	Liliaceae	Fritillaria	przewalskii	China	Asia
1492	2020-05-02	MH593347	Streptophyta	Magnoliopsida	Liliales	Liliaceae	Fritillaria	przewalskii	China	Asia
1493	2020-05-02	MH593346	Streptophyta	Magnoliopsida	Liliales	Liliaceae	Fritillaria	cirrhosa	China	Asia
1494	2020-05-02	MH593345	Streptophyta	Magnoliopsida	Liliales	Liliaceae	Fritillaria	cirrhosa	China	Asia
1495	2020-05-02	MH593344	Streptophyta	Magnoliopsida	Liliales	Liliaceae	Fritillaria	cirrhosa	China	Asia
1496	2020-05-02	MH593343	Streptophyta	Magnoliopsida	Liliales	Liliaceae	Fritillaria	cirrhosa	China	Asia
1497	2020-05-02	MH593342	Streptophyta	Magnoliopsida	Liliales	Liliaceae	Fritillaria	cirrhosa	China	Asia
1498	2020-05-01	MK644146	Chlorophyta		Ulvales	Ulvaceae	Ulva	intestinalis	Norway	Europe
1499	2020-05-01	MK644145	Chlorophyta		Ulvales	Ulvaceae	Ulva	sp.	Norway	Europe
1500	2020-05-01	MK990598	Chlorophyta		Pyramimonadales	Pyramimonadaceae	Pyramimonas	tatianae	Denmark	Europe
1501	2020-04-30	MK827061	Streptophyta	Polypodiopsida	Polypodiales	Aspleniaceae	Asplenium	fragile	China	Asia
1502	2020-04-30	MK827060	Streptophyta	Polypodiopsida	Polypodiales	Aspleniaceae	Asplenium	sp.	China	Asia
1503	2020-04-30	MK827059	Streptophyta	Polypodiopsida	Polypodiales	Aspleniaceae	Asplenium	sp.	China	Asia
1504	2020-04-30	MK827058	Streptophyta	Polypodiopsida	Polypodiales	Aspleniaceae	Asplenium	fragile	China	Asia
1505	2020-04-30	MK827057	Streptophyta	Polypodiopsida	Polypodiales	Aspleniaceae	Asplenium	sp.	China	Asia
1506	2020-04-30	MK827056	Streptophyta	Polypodiopsida	Polypodiales	Aspleniaceae	Asplenium	montanum	China	Asia
1507	2020-04-30	MK827055	Streptophyta	Polypodiopsida	Polypodiales	Aspleniaceae	Asplenium	sp.	China	Asia
1508	2020-04-30	MK827054	Streptophyta	Polypodiopsida	Polypodiales	Aspleniaceae	Asplenium	sp.	China	Asia
1509	2020-04-30	MK827053	Streptophyta	Polypodiopsida	Polypodiales	Aspleniaceae	Asplenium	incurvatum	China	Asia
1510	2020-04-30	MK827052	Streptophyta	Polypodiopsida	Polypodiales	Aspleniaceae	Asplenium	vespertinum	China	Asia
1511	2020-04-30	MK827051	Streptophyta	Polypodiopsida	Polypodiales	Aspleniaceae	Asplenium	auritum	China	Asia
1512	2020-04-30	MK827050	Streptophyta	Polypodiopsida	Polypodiales	Aspleniaceae	Asplenium	excelsum	China	Asia
1513	2020-04-30	MK827049	Streptophyta	Polypodiopsida	Polypodiales	Aspleniaceae	Asplenium	juglandifolium	China	Asia
1514	2020-04-30	MK827048	Streptophyta	Polypodiopsida	Polypodiales	Aspleniaceae	Asplenium	lamprocaulon	China	Asia
1515	2020-04-30	MK827047	Streptophyta	Polypodiopsida	Polypodiales	Aspleniaceae	Asplenium	alatum	China	Asia
1516	2020-04-30	MK827046	Streptophyta	Polypodiopsida	Polypodiales	Aspleniaceae	Asplenium	praemorsum	China	Asia
1517	2020-04-30	MK827045	Streptophyta	Polypodiopsida	Polypodiales	Aspleniaceae	Asplenium	serra	China	Asia
1518	2020-04-30	MK827044	Streptophyta	Polypodiopsida	Polypodiales	Aspleniaceae	Asplenium	sessilifolium	China	Asia
1519	2020-04-30	MK827043	Streptophyta	Polypodiopsida	Polypodiales	Aspleniaceae	Asplenium	monanthes	China	Asia
1520	2020-04-30	MK827042	Streptophyta	Polypodiopsida	Polypodiales	Aspleniaceae	Asplenium	trichomanes	China	Asia
1521	2020-04-30	MK827041	Streptophyta	Polypodiopsida	Polypodiales	Aspleniaceae	Asplenium	barteri	China	Asia
1522	2020-04-30	MK827040	Streptophyta	Polypodiopsida	Polypodiales	Aspleniaceae	Asplenium	montanum	China	Asia
1523	2020-04-30	MK827039	Streptophyta	Polypodiopsida	Polypodiales	Aspleniaceae	Asplenium	montanum	China	Asia
1524	2020-04-30	MK827038	Streptophyta	Polypodiopsida	Polypodiales	Aspleniaceae	Asplenium	ruta-muraria	China	Asia
1525	2020-04-30	MK827037	Streptophyta	Polypodiopsida	Polypodiales	Aspleniaceae	Asplenium	polyphyllum	China	Asia
1526	2020-04-30	MK827036	Streptophyta	Polypodiopsida	Polypodiales	Aspleniaceae	Asplenium	rhizophyllum	China	Asia
1527	2020-04-30	MK827035	Streptophyta	Polypodiopsida	Polypodiales	Aspleniaceae	Asplenium	trichomanes	China	Asia
1528	2020-04-30	MK827034	Streptophyta	Polypodiopsida	Polypodiales	Aspleniaceae	Asplenium	ruta-muraria	China	Asia
1529	2020-04-30	MK827033	Streptophyta	Polypodiopsida	Polypodiales	Aspleniaceae	Asplenium	ruta-muraria	China	Asia
1530	2020-04-30	MK827032	Streptophyta	Polypodiopsida	Polypodiales	Aspleniaceae	Asplenium	onopteris	China	Asia
1531	2020-04-30	MK827031	Streptophyta	Polypodiopsida	Polypodiales	Aspleniaceae	Asplenium	onopteris	China	Asia
1532	2020-04-30	MK827030	Streptophyta	Polypodiopsida	Polypodiales	Aspleniaceae	Asplenium	polyphyllum	China	Asia
1533	2020-04-30	MK827029	Streptophyta	Polypodiopsida	Polypodiales	Aspleniaceae	Asplenium	monanthes	China	Asia
1534	2020-04-30	MK827028	Streptophyta	Polypodiopsida	Polypodiales	Aspleniaceae	Asplenium	ruta-muraria	China	Asia
1535	2020-04-30	MK827027	Streptophyta	Polypodiopsida	Polypodiales	Aspleniaceae	Asplenium	septentrionale	China	Asia
1536	2020-04-30	MK827026	Streptophyta	Polypodiopsida	Polypodiales	Aspleniaceae	Asplenium	trichomanes	China	Asia
1537	2020-04-30	MK827025	Streptophyta	Polypodiopsida	Polypodiales	Aspleniaceae	Asplenium	trichomanes	China	Asia
1538	2020-04-30	MK827024	Streptophyta	Polypodiopsida	Polypodiales	Aspleniaceae	Asplenium	tenerum	China	Asia
1539	2020-04-30	MK827023	Streptophyta	Polypodiopsida	Polypodiales	Aspleniaceae	Asplenium	tenerum	China	Asia
1540	2020-04-30	MK827022	Streptophyta	Polypodiopsida	Polypodiales	Aspleniaceae	Asplenium	sphenotomum	China	Asia
1541	2020-04-30	MK827021	Streptophyta	Polypodiopsida	Polypodiales	Aspleniaceae	Asplenium	schizophyllum	China	Asia
1542	2020-04-30	MK827020	Streptophyta	Polypodiopsida	Polypodiales	Aspleniaceae	Asplenium	capitisyork	China	Asia
1543	2020-04-30	MK827019	Streptophyta	Polypodiopsida	Polypodiales	Aspleniaceae	Asplenium	normale	China	Asia
1544	2020-04-30	MK827018	Streptophyta	Polypodiopsida	Polypodiales	Aspleniaceae	Asplenium	haleakalense	China	Asia
1545	2020-04-30	MK827017	Streptophyta	Polypodiopsida	Polypodiales	Aspleniaceae	Asplenium	multifidum	China	Asia
1546	2020-04-30	MK827016	Streptophyta	Polypodiopsida	Polypodiales	Aspleniaceae	Asplenium	sp.	China	Asia
1547	2020-04-30	MK827015	Streptophyta	Polypodiopsida	Polypodiales	Aspleniaceae	Asplenium	sp.	China	Asia
1548	2020-04-30	MK827014	Streptophyta	Polypodiopsida	Polypodiales	Aspleniaceae	Asplenium	macraei	China	Asia
1549	2020-04-30	MK827013	Streptophyta	Polypodiopsida	Polypodiales	Aspleniaceae	Asplenium	laserpitiifolium	China	Asia
1550	2020-04-30	MK827012	Streptophyta	Polypodiopsida	Polypodiales	Aspleniaceae	Asplenium	laserpitiifolium	China	Asia
1551	2020-04-30	MK827011	Streptophyta	Polypodiopsida	Polypodiales	Aspleniaceae	Asplenium	sp.	China	Asia
1552	2020-04-30	MK827010	Streptophyta	Polypodiopsida	Polypodiales	Aspleniaceae	Asplenium	sp.	China	Asia
1553	2020-04-30	MK827009	Streptophyta	Polypodiopsida	Polypodiales	Aspleniaceae	Asplenium	shimurae	China	Asia
1554	2020-04-30	MK827008	Streptophyta	Polypodiopsida	Polypodiales	Aspleniaceae	Asplenium	trichomanes	China	Asia
1555	2020-04-30	MK827007	Streptophyta	Polypodiopsida	Polypodiales	Aspleniaceae	Asplenium	tenerum	China	Asia
1556	2020-04-30	MK827006	Streptophyta	Polypodiopsida	Polypodiales	Aspleniaceae	Asplenium	tenerum	China	Asia
1557	2020-04-30	MK827005	Streptophyta	Polypodiopsida	Polypodiales	Aspleniaceae	Asplenium	feejeense	China	Asia
1558	2020-04-30	MK827004	Streptophyta	Polypodiopsida	Polypodiales	Aspleniaceae	Asplenium	sp.	China	Asia
1559	2020-04-30	MK827003	Streptophyta	Polypodiopsida	Polypodiales	Aspleniaceae	Asplenium	diellaciniatum	China	Asia
1560	2020-04-30	MK827002	Streptophyta	Polypodiopsida	Polypodiales	Aspleniaceae	Asplenium	robustum	China	Asia
1561	2020-04-30	MK827001	Streptophyta	Polypodiopsida	Polypodiales	Aspleniaceae	Asplenium	contiguum	China	Asia
1562	2020-04-30	MK827000	Streptophyta	Polypodiopsida	Polypodiales	Aspleniaceae	Asplenium	contiguum	China	Asia
1563	2020-04-30	MK826999	Streptophyta	Polypodiopsida	Polypodiales	Aspleniaceae	Asplenium	caudatum	China	Asia
1564	2020-04-30	MK826998	Streptophyta	Polypodiopsida	Polypodiales	Aspleniaceae	Asplenium	caudatum	China	Asia
1565	2020-04-30	MK826997	Streptophyta	Polypodiopsida	Polypodiales	Aspleniaceae	Asplenium	caudatum	China	Asia
1566	2020-04-30	MK826996	Streptophyta	Polypodiopsida	Polypodiales	Aspleniaceae	Asplenium	yunnanense	China	Asia
1567	2020-04-30	MK826995	Streptophyta	Polypodiopsida	Polypodiales	Aspleniaceae	Asplenium	yunnanense	China	Asia
1568	2020-04-30	MK826994	Streptophyta	Polypodiopsida	Polypodiales	Aspleniaceae	Asplenium	wrightioides	China	Asia
1569	2020-04-30	MK826993	Streptophyta	Polypodiopsida	Polypodiales	Aspleniaceae	Asplenium	subcrenatum	China	Asia
1570	2020-04-30	MK826992	Streptophyta	Polypodiopsida	Polypodiales	Aspleniaceae	Asplenium	cyrtosorum	China	Asia
1571	2020-04-30	MK826991	Streptophyta	Polypodiopsida	Polypodiales	Aspleniaceae	Asplenium	cyrtosorum	China	Asia
1572	2020-04-30	MK826990	Streptophyta	Polypodiopsida	Polypodiales	Aspleniaceae	Asplenium	vittaeforme	China	Asia
1573	2020-04-30	MK826989	Streptophyta	Polypodiopsida	Polypodiales	Aspleniaceae	Asplenium	varians	China	Asia
1574	2020-04-30	MK826988	Streptophyta	Polypodiopsida	Polypodiales	Aspleniaceae	Asplenium	sp.	China	Asia
1575	2020-04-30	MK826987	Streptophyta	Polypodiopsida	Polypodiales	Aspleniaceae	Asplenium	tripteropus	China	Asia
1576	2020-04-30	MK826986	Streptophyta	Polypodiopsida	Polypodiales	Aspleniaceae	Asplenium	tripteropus	China	Asia
1577	2020-04-30	MK826985	Streptophyta	Polypodiopsida	Polypodiales	Aspleniaceae	Asplenium	trichomanes	China	Asia
1578	2020-04-30	MK826984	Streptophyta	Polypodiopsida	Polypodiales	Aspleniaceae	Asplenium	trichomanes	China	Asia
1579	2020-04-30	MK826983	Streptophyta	Polypodiopsida	Polypodiales	Aspleniaceae	Asplenium	toramanum	China	Asia
1580	2020-04-30	MK826982	Streptophyta	Polypodiopsida	Polypodiales	Aspleniaceae	Asplenium	tenerum	China	Asia
1581	2020-04-30	MK826981	Streptophyta	Polypodiopsida	Polypodiales	Aspleniaceae	Asplenium	tenerum	China	Asia
1582	2020-04-30	MK826980	Streptophyta	Polypodiopsida	Polypodiales	Aspleniaceae	Asplenium	stoloniferum	China	Asia
1583	2020-04-30	MK826979	Streptophyta	Polypodiopsida	Polypodiales	Aspleniaceae	Asplenium	splendens	China	Asia
1584	2020-04-30	MK826978	Streptophyta	Polypodiopsida	Polypodiales	Aspleniaceae	Asplenium	speluncae	China	Asia
1585	2020-04-30	MK826977	Streptophyta	Polypodiopsida	Polypodiales	Aspleniaceae	Asplenium	pauperequitum	China	Asia
1586	2020-04-30	MK826976	Streptophyta	Polypodiopsida	Polypodiales	Aspleniaceae	Asplenium	pekinense	China	Asia
1587	2020-04-30	MK826975	Streptophyta	Polypodiopsida	Polypodiales	Aspleniaceae	Asplenium	indicum	China	Asia
1588	2020-04-30	MK826974	Streptophyta	Polypodiopsida	Polypodiales	Aspleniaceae	Asplenium	tripteropus	China	Asia
1589	2020-04-30	MK826973	Streptophyta	Polypodiopsida	Polypodiales	Aspleniaceae	Asplenium	tenuicaule	China	Asia
1590	2020-04-30	MK826972	Streptophyta	Polypodiopsida	Polypodiales	Aspleniaceae	Asplenium	humistratum	China	Asia
1591	2020-04-30	MK826971	Streptophyta	Polypodiopsida	Polypodiales	Aspleniaceae	Asplenium	viride	China	Asia
1592	2020-04-30	MK826970	Streptophyta	Polypodiopsida	Polypodiales	Aspleniaceae	Asplenium	sp.	China	Asia
1593	2020-04-30	MK826969	Streptophyta	Polypodiopsida	Polypodiales	Aspleniaceae	Asplenium	laserpitiifolium	China	Asia
1594	2020-04-30	MK826968	Streptophyta	Polypodiopsida	Polypodiales	Aspleniaceae	Asplenium	laserpitiifolium	China	Asia
1595	2020-04-30	MK826967	Streptophyta	Polypodiopsida	Polypodiales	Aspleniaceae	Asplenium	laserpitiifolium	China	Asia
1596	2020-04-30	MK826966	Streptophyta	Polypodiopsida	Polypodiales	Aspleniaceae	Asplenium	falcatum	China	Asia
1597	2020-04-30	MK826965	Streptophyta	Polypodiopsida	Polypodiales	Aspleniaceae	Asplenium	serra	China	Asia
1598	2020-04-30	MK826964	Streptophyta	Polypodiopsida	Polypodiales	Aspleniaceae	Asplenium	saxicola	China	Asia
1599	2020-04-30	MK826963	Streptophyta	Polypodiopsida	Polypodiales	Aspleniaceae	Asplenium	pekinense	China	Asia
1600	2020-04-30	MK826962	Streptophyta	Polypodiopsida	Polypodiales	Aspleniaceae	Asplenium	sampsonii	China	Asia
1601	2020-04-30	MK826961	Streptophyta	Polypodiopsida	Polypodiales	Aspleniaceae	Asplenium	rutifolium	China	Asia
1602	2020-04-30	MK826960	Streptophyta	Polypodiopsida	Polypodiales	Aspleniaceae	Asplenium	prolongatum	China	Asia
1603	2020-04-30	MK826959	Streptophyta	Polypodiopsida	Polypodiales	Aspleniaceae	Asplenium	platyneuron	China	Asia
1604	2020-04-30	MK826958	Streptophyta	Polypodiopsida	Polypodiales	Aspleniaceae	Asplenium	pachychlamys	China	Asia
1605	2020-04-30	MK826957	Streptophyta	Polypodiopsida	Polypodiales	Aspleniaceae	Asplenium	normale	China	Asia
1606	2020-04-30	MK826956	Streptophyta	Polypodiopsida	Polypodiales	Aspleniaceae	Asplenium	normale	China	Asia
1607	2020-04-30	MK826955	Streptophyta	Polypodiopsida	Polypodiales	Aspleniaceae	Asplenium	normale	China	Asia
1608	2020-04-30	MK826954	Streptophyta	Polypodiopsida	Polypodiales	Aspleniaceae	Asplenium	nigrescens	China	Asia
1609	2020-04-30	MK826953	Streptophyta	Polypodiopsida	Polypodiales	Aspleniaceae	Asplenium	musifolium	China	Asia
1610	2020-04-30	MK826952	Streptophyta	Polypodiopsida	Polypodiales	Aspleniaceae	Asplenium	neolaserpitiifolium	China	Asia
1611	2020-04-30	MK826951	Streptophyta	Polypodiopsida	Polypodiales	Aspleniaceae	Asplenium	monanthes	China	Asia
1612	2020-04-30	MK826950	Streptophyta	Polypodiopsida	Polypodiales	Aspleniaceae	Asplenium	micropaleatum	China	Asia
1613	2020-04-30	MK826949	Streptophyta	Polypodiopsida	Polypodiales	Aspleniaceae	Asplenium	nigrescens	China	Asia
1614	2020-04-30	MK826948	Streptophyta	Polypodiopsida	Polypodiales	Aspleniaceae	Asplenium	lobulatum	China	Asia
1615	2020-04-30	MK826947	Streptophyta	Polypodiopsida	Polypodiales	Aspleniaceae	Asplenium	lobulatum	China	Asia
1616	2020-04-30	MK826946	Streptophyta	Polypodiopsida	Polypodiales	Aspleniaceae	Asplenium	kinabaluense	China	Asia
1617	2020-04-30	MK826945	Streptophyta	Polypodiopsida	Polypodiales	Aspleniaceae	Asplenium	fugax	China	Asia
1618	2020-04-30	MK826944	Streptophyta	Polypodiopsida	Polypodiales	Aspleniaceae	Asplenium	fugax	China	Asia
1619	2020-04-30	MK826943	Streptophyta	Polypodiopsida	Polypodiales	Aspleniaceae	Asplenium	elmeri	China	Asia
1620	2020-04-30	MK826942	Streptophyta	Polypodiopsida	Polypodiales	Aspleniaceae	Asplenium	auritum	China	Asia
1621	2020-04-30	MK826941	Streptophyta	Polypodiopsida	Polypodiales	Aspleniaceae	Asplenium	fragrans	China	Asia
1622	2020-04-30	MK826940	Streptophyta	Polypodiopsida	Polypodiales	Aspleniaceae	Asplenium	auritum	China	Asia
1623	2020-04-30	MK826939	Streptophyta	Polypodiopsida	Polypodiales	Aspleniaceae	Asplenium	crinicaule	China	Asia
1624	2020-04-30	MK826938	Streptophyta	Polypodiopsida	Polypodiales	Aspleniaceae	Asplenium	cordatum	China	Asia
1625	2020-04-30	MK826937	Streptophyta	Polypodiopsida	Polypodiales	Aspleniaceae	Asplenium	fuscipes	China	Asia
1626	2020-04-30	MK826936	Streptophyta	Polypodiopsida	Polypodiales	Aspleniaceae	Asplenium	pekinense	China	Asia
1627	2020-04-30	MK826935	Streptophyta	Polypodiopsida	Polypodiales	Aspleniaceae	Asplenium	interjectum	China	Asia
1628	2020-04-30	MK826934	Streptophyta	Polypodiopsida	Polypodiales	Aspleniaceae	Asplenium	fugax	China	Asia
1629	2020-04-30	MK826933	Streptophyta	Polypodiopsida	Polypodiales	Aspleniaceae	Asplenium	coenobiale	China	Asia
1630	2020-04-30	MK826932	Streptophyta	Polypodiopsida	Polypodiales	Aspleniaceae	Asplenium	caudatum	China	Asia
1631	2020-04-30	MK826931	Streptophyta	Polypodiopsida	Polypodiales	Aspleniaceae	Asplenium	bangii	China	Asia
1632	2020-04-30	MK826930	Streptophyta	Polypodiopsida	Polypodiales	Aspleniaceae	Asplenium	australasicum	China	Asia
1633	2020-04-30	MK826929	Streptophyta	Polypodiopsida	Polypodiales	Aspleniaceae	Asplenium	sp.	China	Asia
1634	2020-04-30	MK826928	Streptophyta	Polypodiopsida	Polypodiales	Aspleniaceae	Asplenium	alatum	China	Asia
1635	2020-04-30	MK826927	Streptophyta	Polypodiopsida	Polypodiales	Aspleniaceae	Asplenium	alatum	China	Asia
1636	2020-04-30	MK826926	Streptophyta	Polypodiopsida	Polypodiales	Aspleniaceae	Asplenium	aethiopicum	China	Asia
1637	2020-04-30	MK826925	Streptophyta	Polypodiopsida	Polypodiales	Aspleniaceae	Asplenium	aethiopicum	China	Asia
1638	2020-04-30	MK826924	Streptophyta	Polypodiopsida	Polypodiales	Aspleniaceae	Asplenium	adiantum-nigrum	China	Asia
1639	2020-04-30	MK826923	Streptophyta	Polypodiopsida	Polypodiales	Aspleniaceae	Asplenium	adiantum-nigrum	China	Asia
1640	2020-04-30	MK826922	Streptophyta	Polypodiopsida	Polypodiales	Aspleniaceae	Asplenium	cornutissimum	China	Asia
1641	2020-04-30	MK826921	Streptophyta	Polypodiopsida	Polypodiales	Aspleniaceae	Asplenium	normale	China	Asia
1642	2020-04-30	MK826920	Streptophyta	Polypodiopsida	Polypodiales	Aspleniaceae	Asplenium	laserpitiifolium	China	Asia
1643	2020-04-30	MK826919	Streptophyta	Polypodiopsida	Polypodiales	Aspleniaceae	Asplenium	cyrtosorum	China	Asia
1644	2020-04-30	MK826918	Streptophyta	Polypodiopsida	Polypodiales	Aspleniaceae	Asplenium	cyrtosorum	China	Asia
1645	2020-04-30	MK826917	Streptophyta	Polypodiopsida	Polypodiales	Aspleniaceae	Asplenium	cyrtosorum	China	Asia
1646	2020-04-30	MK826916	Streptophyta	Polypodiopsida	Polypodiales	Aspleniaceae	Asplenium	laserpitiifolium	China	Asia
1647	2020-04-30	MK826915	Streptophyta	Polypodiopsida	Polypodiales	Aspleniaceae	Asplenium	falcatum	China	Asia
1648	2020-04-30	MK826914	Streptophyta	Polypodiopsida	Polypodiales	Aspleniaceae	Asplenium	blastophorum	China	Asia
1649	2020-04-30	MK826913	Streptophyta	Polypodiopsida	Polypodiales	Aspleniaceae	Asplenium	barteri	China	Asia
1650	2020-04-30	MK826912	Streptophyta	Polypodiopsida	Polypodiales	Aspleniaceae	Asplenium	sp.	China	Asia
1651	2020-04-30	MK826911	Streptophyta	Polypodiopsida	Polypodiales	Aspleniaceae	Asplenium	tenerum	China	Asia
1652	2020-04-30	MK826910	Streptophyta	Polypodiopsida	Polypodiales	Aspleniaceae	Asplenium	crinicaule	China	Asia
1653	2020-04-30	MK826909	Streptophyta	Polypodiopsida	Polypodiales	Aspleniaceae	Asplenium	sp.	China	Asia
1654	2020-04-30	MK826908	Streptophyta	Polypodiopsida	Polypodiales	Aspleniaceae	Asplenium	capillipes	China	Asia
1655	2020-04-30	MK826907	Streptophyta	Polypodiopsida	Polypodiales	Aspleniaceae	Asplenium	humistratum	China	Asia
1656	2020-04-30	MK826906	Streptophyta	Polypodiopsida	Polypodiales	Aspleniaceae	Asplenium	varians	China	Asia
1657	2020-04-30	MK826905	Streptophyta	Polypodiopsida	Polypodiales	Aspleniaceae	Asplenium	varians	China	Asia
1658	2020-04-30	MK826904	Streptophyta	Polypodiopsida	Polypodiales	Aspleniaceae	Asplenium	prolongatum	China	Asia
1659	2020-04-30	MK826903	Streptophyta	Polypodiopsida	Polypodiales	Aspleniaceae	Asplenium	tenuicaule	China	Asia
1660	2020-04-30	MK826902	Streptophyta	Polypodiopsida	Polypodiales	Aspleniaceae	Asplenium	subcrenatum	China	Asia
1661	2020-04-30	MK826901	Streptophyta	Polypodiopsida	Polypodiales	Aspleniaceae	Asplenium	pekinense	China	Asia
1662	2020-04-30	MK826900	Streptophyta	Polypodiopsida	Polypodiales	Aspleniaceae	Asplenium	sp.	China	Asia
1663	2020-04-30	MK826899	Streptophyta	Polypodiopsida	Polypodiales	Aspleniaceae	Asplenium	tripteropus	China	Asia
1664	2020-04-30	MK826898	Streptophyta	Polypodiopsida	Polypodiales	Aspleniaceae	Asplenium	fuscipes	China	Asia
1665	2020-04-30	MK826897	Streptophyta	Polypodiopsida	Polypodiales	Aspleniaceae	Asplenium	subcrenatum	China	Asia
1666	2020-04-30	MK826896	Streptophyta	Polypodiopsida	Polypodiales	Aspleniaceae	Asplenium	toramanum	China	Asia
1667	2020-04-30	MK826895	Streptophyta	Polypodiopsida	Polypodiales	Aspleniaceae	Asplenium	sp.	China	Asia
1668	2020-04-30	MK826894	Streptophyta	Polypodiopsida	Polypodiales	Aspleniaceae	Asplenium	gueinzianum	China	Asia
1669	2020-04-30	MK826893	Streptophyta	Polypodiopsida	Polypodiales	Aspleniaceae	Asplenium	pseudolaserpitiifolium	China	Asia
1670	2020-04-30	MK826892	Streptophyta	Polypodiopsida	Polypodiales	Aspleniaceae	Asplenium	hainanense	China	Asia
1671	2020-04-30	MK826891	Streptophyta	Polypodiopsida	Polypodiales	Aspleniaceae	Asplenium	nidus	China	Asia
1672	2020-04-30	MK826890	Streptophyta	Polypodiopsida	Polypodiales	Aspleniaceae	Asplenium	nidus	China	Asia
1673	2020-04-30	MK826889	Streptophyta	Polypodiopsida	Polypodiales	Aspleniaceae	Asplenium	sp.	China	Asia
1674	2020-04-30	MK826888	Streptophyta	Polypodiopsida	Polypodiales	Aspleniaceae	Asplenium	tenerum	China	Asia
1675	2020-04-30	MK826887	Streptophyta	Polypodiopsida	Polypodiales	Aspleniaceae	Asplenium	tenerum	China	Asia
1676	2020-04-30	MK826886	Streptophyta	Polypodiopsida	Polypodiales	Aspleniaceae	Asplenium	antiquum	China	Asia
1677	2020-04-30	MK826885	Streptophyta	Polypodiopsida	Polypodiales	Aspleniaceae	Asplenium	viride	China	Asia
1678	2020-04-30	MK826884	Streptophyta	Polypodiopsida	Polypodiales	Aspleniaceae	Asplenium	crinicaule	China	Asia
1679	2020-04-30	MK826883	Streptophyta	Polypodiopsida	Polypodiales	Aspleniaceae	Asplenium	normale	China	Asia
1680	2020-04-30	MK826882	Streptophyta	Polypodiopsida	Polypodiales	Aspleniaceae	Asplenium	pseudolaserpitiifolium	China	Asia
1681	2020-04-30	MK826881	Streptophyta	Polypodiopsida	Polypodiales	Aspleniaceae	Asplenium	falcatum	China	Asia
1682	2020-04-30	MK826880	Streptophyta	Polypodiopsida	Polypodiales	Aspleniaceae	Asplenium	belangeri	China	Asia
1683	2020-04-30	MK826879	Streptophyta	Polypodiopsida	Polypodiales	Aspleniaceae	Asplenium	falcatum	China	Asia
1684	2020-04-30	MK826878	Streptophyta	Polypodiopsida	Polypodiales	Aspleniaceae	Asplenium	tenerum	China	Asia
1685	2020-04-30	MK826877	Streptophyta	Polypodiopsida	Polypodiales	Aspleniaceae	Asplenium	sp.	China	Asia
1686	2020-04-30	MK826876	Streptophyta	Polypodiopsida	Polypodiales	Aspleniaceae	Asplenium	ensiforme	China	Asia
1687	2020-04-30	MK826875	Streptophyta	Polypodiopsida	Polypodiales	Aspleniaceae	Asplenium	interjectum	China	Asia
1688	2020-04-30	MK826874	Streptophyta	Polypodiopsida	Polypodiales	Aspleniaceae	Asplenium	austrochinense	China	Asia
1689	2020-04-30	MK826873	Streptophyta	Polypodiopsida	Polypodiales	Aspleniaceae	Asplenium	loriceum	China	Asia
1690	2020-04-30	MK826872	Streptophyta	Polypodiopsida	Polypodiales	Aspleniaceae	Asplenium	ensiforme	China	Asia
1691	2020-04-30	MK826871	Streptophyta	Polypodiopsida	Polypodiales	Aspleniaceae	Asplenium	normale	China	Asia
1692	2020-04-30	MK826870	Streptophyta	Polypodiopsida	Polypodiales	Aspleniaceae	Asplenium	sp.	China	Asia
1693	2020-04-30	MK826869	Streptophyta	Polypodiopsida	Polypodiales	Aspleniaceae	Asplenium	hainanense	China	Asia
1694	2020-04-30	MK826868	Streptophyta	Polypodiopsida	Polypodiales	Aspleniaceae	Asplenium	sp.	China	Asia
1695	2020-04-30	MK826867	Streptophyta	Polypodiopsida	Polypodiales	Aspleniaceae	Asplenium	griffithianum	China	Asia
1696	2020-04-30	MK826866	Streptophyta	Polypodiopsida	Polypodiales	Aspleniaceae	Asplenium	prolongatum	China	Asia
1697	2020-04-30	MK826865	Streptophyta	Polypodiopsida	Polypodiales	Aspleniaceae	Asplenium	phyllitidis	China	Asia
1698	2020-04-30	MK826864	Streptophyta	Polypodiopsida	Polypodiales	Aspleniaceae	Asplenium	sarelii	China	Asia
1699	2020-04-30	MK826863	Streptophyta	Polypodiopsida	Polypodiales	Aspleniaceae	Asplenium	griffithianum	China	Asia
1700	2020-04-30	MK826862	Streptophyta	Polypodiopsida	Polypodiales	Aspleniaceae	Asplenium	coenobiale	China	Asia
1701	2020-04-30	MK826861	Streptophyta	Polypodiopsida	Polypodiales	Aspleniaceae	Asplenium	humbertii	China	Asia
1702	2020-04-30	MK826860	Streptophyta	Polypodiopsida	Polypodiales	Aspleniaceae	Asplenium	tenerum	China	Asia
1703	2020-04-30	MK826859	Streptophyta	Polypodiopsida	Polypodiales	Aspleniaceae	Asplenium	trapezoideum	China	Asia
1704	2020-04-30	MK826858	Streptophyta	Polypodiopsida	Polypodiales	Aspleniaceae	Asplenium	pseudolaserpitiifolium	China	Asia
1705	2020-04-30	MK826857	Streptophyta	Polypodiopsida	Polypodiales	Aspleniaceae	Asplenium	prolongatum	China	Asia
1706	2020-04-30	MK826856	Streptophyta	Polypodiopsida	Polypodiales	Aspleniaceae	Asplenium	yoshinagae	China	Asia
1707	2020-04-30	MK826855	Streptophyta	Polypodiopsida	Polypodiales	Aspleniaceae	Asplenium	tenuicaule	China	Asia
1708	2020-04-30	MK826854	Streptophyta	Polypodiopsida	Polypodiales	Aspleniaceae	Asplenium	tenuicaule	China	Asia
1709	2020-04-30	MK826853	Streptophyta	Polypodiopsida	Polypodiales	Aspleniaceae	Asplenium	tenerum	China	Asia
1710	2020-04-30	MK826852	Streptophyta	Polypodiopsida	Polypodiales	Aspleniaceae	Asplenium	tripteropus	China	Asia
1711	2020-04-30	MK826851	Streptophyta	Polypodiopsida	Polypodiales	Aspleniaceae	Asplenium	nidus	China	Asia
1712	2020-04-30	MK826850	Streptophyta	Polypodiopsida	Polypodiales	Aspleniaceae	Asplenium	sublongum	China	Asia
1713	2020-04-30	MK826849	Streptophyta	Polypodiopsida	Polypodiales	Aspleniaceae	Asplenium	humbertii	China	Asia
1714	2020-04-30	MK826848	Streptophyta	Polypodiopsida	Polypodiales	Aspleniaceae	Asplenium	confusum	China	Asia
1715	2020-04-30	MK826847	Streptophyta	Polypodiopsida	Polypodiales	Aspleniaceae	Asplenium	prolongatum	China	Asia
1716	2020-04-30	MK826846	Streptophyta	Polypodiopsida	Polypodiales	Aspleniaceae	Asplenium	pseudolaserpitiifolium	China	Asia
1717	2020-04-30	MK826845	Streptophyta	Polypodiopsida	Polypodiales	Aspleniaceae	Asplenium	trapezoideum	China	Asia
1718	2020-04-30	MK826844	Streptophyta	Polypodiopsida	Polypodiales	Aspleniaceae	Asplenium	falcatum	China	Asia
1719	2020-04-30	MK826843	Streptophyta	Polypodiopsida	Polypodiales	Aspleniaceae	Asplenium	tenuicaule	China	Asia
1720	2020-04-30	MK826842	Streptophyta	Polypodiopsida	Polypodiales	Aspleniaceae	Asplenium	pseudopraemorsum	China	Asia
1721	2020-04-30	MK826841	Streptophyta	Polypodiopsida	Polypodiales	Aspleniaceae	Asplenium	prolongatum	China	Asia
1722	2020-04-30	MK826840	Streptophyta	Polypodiopsida	Polypodiales	Aspleniaceae	Asplenium	loriceum	China	Asia
1723	2020-04-30	MK826839	Streptophyta	Polypodiopsida	Polypodiales	Aspleniaceae	Asplenium	pekinense	China	Asia
1724	2020-04-30	MK826838	Streptophyta	Polypodiopsida	Polypodiales	Aspleniaceae	Asplenium	tenuifolium	China	Asia
1725	2020-04-30	MK826837	Streptophyta	Polypodiopsida	Polypodiales	Aspleniaceae	Asplenium	griffithianum	China	Asia
1726	2020-04-30	MK826836	Streptophyta	Polypodiopsida	Polypodiales	Aspleniaceae	Asplenium	gueinzianum	China	Asia
1727	2020-04-30	MK826835	Streptophyta	Polypodiopsida	Polypodiales	Aspleniaceae	Asplenium	varians	China	Asia
1728	2020-04-30	MK826834	Streptophyta	Polypodiopsida	Polypodiales	Aspleniaceae	Asplenium	sublongum	China	Asia
1729	2020-04-30	MK826833	Streptophyta	Polypodiopsida	Polypodiales	Aspleniaceae	Asplenium	normale	China	Asia
1730	2020-04-30	MK826832	Streptophyta	Polypodiopsida	Polypodiales	Aspleniaceae	Asplenium	normale	China	Asia
1731	2020-04-30	MK826831	Streptophyta	Polypodiopsida	Polypodiales	Aspleniaceae	Asplenium	tenuicaule	China	Asia
1732	2020-04-30	MK826830	Streptophyta	Polypodiopsida	Polypodiales	Aspleniaceae	Asplenium	trapezoideum	China	Asia
1733	2020-04-30	MK826829	Streptophyta	Polypodiopsida	Polypodiales	Aspleniaceae	Asplenium	tenerum	China	Asia
1734	2020-04-30	MK826828	Streptophyta	Polypodiopsida	Polypodiales	Aspleniaceae	Asplenium	subcrenatum	China	Asia
1735	2020-04-30	MK826827	Streptophyta	Polypodiopsida	Polypodiales	Aspleniaceae	Asplenium	fugax	China	Asia
1736	2020-04-30	MK826826	Streptophyta	Polypodiopsida	Polypodiales	Aspleniaceae	Asplenium	ensiforme	China	Asia
1737	2020-04-30	MK826825	Streptophyta	Polypodiopsida	Polypodiales	Aspleniaceae	Asplenium	ensiforme	China	Asia
1738	2020-04-30	MK826824	Streptophyta	Polypodiopsida	Polypodiales	Aspleniaceae	Asplenium	spathulinum	China	Asia
1739	2020-04-30	MK826823	Streptophyta	Polypodiopsida	Polypodiales	Aspleniaceae	Asplenium	ensiforme	China	Asia
1740	2020-04-30	MK826822	Streptophyta	Polypodiopsida	Polypodiales	Aspleniaceae	Asplenium	fugax	China	Asia
1741	2020-04-30	MK826821	Streptophyta	Polypodiopsida	Polypodiales	Aspleniaceae	Asplenium	cornutissimum	China	Asia
1742	2020-04-30	MK826820	Streptophyta	Polypodiopsida	Polypodiales	Aspleniaceae	Asplenium	tenuicaule	China	Asia
1743	2020-04-30	MK826819	Streptophyta	Polypodiopsida	Polypodiales	Aspleniaceae	Asplenium	tenuifolium	China	Asia
1744	2020-04-30	MK826818	Streptophyta	Polypodiopsida	Polypodiales	Aspleniaceae	Asplenium	griffithianum	China	Asia
1745	2020-04-30	MK826817	Streptophyta	Polypodiopsida	Polypodiales	Aspleniaceae	Asplenium	fuscipes	China	Asia
1746	2020-04-30	MK826816	Streptophyta	Polypodiopsida	Polypodiales	Aspleniaceae	Asplenium	tripteropus	China	Asia
1747	2020-04-30	MK826815	Streptophyta	Polypodiopsida	Polypodiales	Aspleniaceae	Asplenium	tenuifolium	China	Asia
1748	2020-04-30	MK826814	Streptophyta	Polypodiopsida	Polypodiales	Aspleniaceae	Hymenasplenium	wangpeishanii	China	Asia
1749	2020-04-30	MK826813	Streptophyta	Polypodiopsida	Polypodiales	Aspleniaceae	Asplenium	crinicaule	China	Asia
1750	2020-04-30	MK826812	Streptophyta	Polypodiopsida	Polypodiales	Aspleniaceae	Asplenium	pekinense	China	Asia
1751	2020-04-30	MK826811	Streptophyta	Polypodiopsida	Polypodiales	Aspleniaceae	Asplenium	normaloides	China	Asia
1752	2020-04-30	MK826810	Streptophyta	Polypodiopsida	Polypodiales	Aspleniaceae	Asplenium	sp.	China	Asia
1753	2020-04-30	MK826809	Streptophyta	Polypodiopsida	Polypodiales	Aspleniaceae	Asplenium	spathulinum	China	Asia
1754	2020-04-30	MK826808	Streptophyta	Polypodiopsida	Polypodiales	Aspleniaceae	Asplenium	griffithianum	China	Asia
1755	2020-04-30	MK826807	Streptophyta	Polypodiopsida	Polypodiales	Aspleniaceae	Asplenium	subcrenatum	China	Asia
1756	2020-04-30	MK826806	Streptophyta	Polypodiopsida	Polypodiales	Aspleniaceae	Asplenium	yunnanense	China	Asia
1757	2020-04-30	MK826805	Streptophyta	Polypodiopsida	Polypodiales	Aspleniaceae	Asplenium	holosorum	China	Asia
1758	2020-04-30	MK826804	Streptophyta	Polypodiopsida	Polypodiales	Aspleniaceae	Asplenium	sp.	China	Asia
1759	2020-04-30	MK826803	Streptophyta	Polypodiopsida	Polypodiales	Aspleniaceae	Asplenium	normale	China	Asia
1760	2020-04-30	MK826802	Streptophyta	Polypodiopsida	Polypodiales	Aspleniaceae	Asplenium	belangeri	China	Asia
1761	2020-04-30	MK826801	Streptophyta	Polypodiopsida	Polypodiales	Aspleniaceae	Asplenium	gueinzianum	China	Asia
1762	2020-04-30	MK826800	Streptophyta	Polypodiopsida	Polypodiales	Aspleniaceae	Asplenium	fugax	China	Asia
1763	2020-04-30	MK826799	Streptophyta	Polypodiopsida	Polypodiales	Aspleniaceae	Asplenium	pekinense	China	Asia
1764	2020-04-30	MK826798	Streptophyta	Polypodiopsida	Polypodiales	Aspleniaceae	Asplenium	aethiopicum	China	Asia
1765	2020-04-30	MK826797	Streptophyta	Polypodiopsida	Polypodiales	Aspleniaceae	Asplenium	sp.	China	Asia
1766	2020-04-30	MK826796	Streptophyta	Polypodiopsida	Polypodiales	Aspleniaceae	Asplenium	prolongatum	China	Asia
1767	2020-04-30	MK826795	Streptophyta	Polypodiopsida	Polypodiales	Aspleniaceae	Asplenium	pekinense	China	Asia
1768	2020-04-30	MK826794	Streptophyta	Polypodiopsida	Polypodiales	Aspleniaceae	Asplenium	spathulinum	China	Asia
1769	2020-04-30	MK826793	Streptophyta	Polypodiopsida	Polypodiales	Aspleniaceae	Asplenium	saxicola	China	Asia
1770	2020-04-30	MK826792	Streptophyta	Polypodiopsida	Polypodiales	Aspleniaceae	Asplenium	nidus	China	Asia
1771	2020-04-30	MK826791	Streptophyta	Polypodiopsida	Polypodiales	Aspleniaceae	Asplenium	pekinense	China	Asia
1772	2020-04-30	MK826790	Streptophyta	Polypodiopsida	Polypodiales	Aspleniaceae	Asplenium	barteri	China	Asia
1773	2020-04-30	MK826789	Streptophyta	Polypodiopsida	Polypodiales	Aspleniaceae	Asplenium	tenuicaule	China	Asia
1774	2020-04-30	MK826788	Streptophyta	Polypodiopsida	Polypodiales	Aspleniaceae	Asplenium	tenerum	China	Asia
1775	2020-04-30	MK826787	Streptophyta	Polypodiopsida	Polypodiales	Aspleniaceae	Asplenium	sublongum	China	Asia
1776	2020-04-30	MK826786	Streptophyta	Polypodiopsida	Polypodiales	Aspleniaceae	Asplenium	fugax	China	Asia
1777	2020-04-30	MK826785	Streptophyta	Polypodiopsida	Polypodiales	Aspleniaceae	Asplenium	normale	China	Asia
1778	2020-04-30	MK826784	Streptophyta	Polypodiopsida	Polypodiales	Aspleniaceae	Asplenium	pseudolaserpitiifolium	China	Asia
1779	2020-04-30	MK826783	Streptophyta	Polypodiopsida	Polypodiales	Aspleniaceae	Asplenium	tenuifolium	China	Asia
1780	2020-04-30	MK826782	Streptophyta	Polypodiopsida	Polypodiales	Aspleniaceae	Asplenium	fugax	China	Asia
1781	2020-04-30	MK826781	Streptophyta	Polypodiopsida	Polypodiales	Aspleniaceae	Asplenium	falcatum	China	Asia
1782	2020-04-30	MK826780	Streptophyta	Polypodiopsida	Polypodiales	Aspleniaceae	Asplenium	subcrenatum	China	Asia
1783	2020-04-30	MK826779	Streptophyta	Polypodiopsida	Polypodiales	Aspleniaceae	Asplenium	holosorum	China	Asia
1784	2020-04-30	MK826778	Streptophyta	Polypodiopsida	Polypodiales	Aspleniaceae	Asplenium	loriceum	China	Asia
1785	2020-04-30	MK826777	Streptophyta	Polypodiopsida	Polypodiales	Aspleniaceae	Asplenium	prolongatum	China	Asia
1786	2020-04-30	MK826776	Streptophyta	Polypodiopsida	Polypodiales	Aspleniaceae	Asplenium	sarelii	China	Asia
1787	2020-04-30	MK826775	Streptophyta	Polypodiopsida	Polypodiales	Aspleniaceae	Asplenium	tenerum	China	Asia
1788	2020-04-30	MK826774	Streptophyta	Polypodiopsida	Polypodiales	Aspleniaceae	Asplenium	lepturus	China	Asia
1789	2020-04-30	MK826773	Streptophyta	Polypodiopsida	Polypodiales	Aspleniaceae	Asplenium	fugax	China	Asia
1790	2020-04-30	MK826772	Streptophyta	Polypodiopsida	Polypodiales	Aspleniaceae	Asplenium	coenobiale	China	Asia
1791	2020-04-30	MK826771	Streptophyta	Polypodiopsida	Polypodiales	Aspleniaceae	Asplenium	prolongatum	China	Asia
1792	2020-04-30	MK826770	Streptophyta	Polypodiopsida	Polypodiales	Aspleniaceae	Asplenium	tenuicaule	China	Asia
1793	2020-04-30	MK826769	Streptophyta	Polypodiopsida	Polypodiales	Aspleniaceae	Asplenium	toramanum	China	Asia
1794	2020-04-30	MK826768	Streptophyta	Polypodiopsida	Polypodiales	Aspleniaceae	Asplenium	pekinense	China	Asia
1795	2020-04-30	MK826767	Streptophyta	Polypodiopsida	Polypodiales	Aspleniaceae	Asplenium	holosorum	China	Asia
1796	2020-04-30	MK826766	Streptophyta	Polypodiopsida	Polypodiales	Aspleniaceae	Asplenium	nidus	China	Asia
1797	2020-04-30	MK826765	Streptophyta	Polypodiopsida	Polypodiales	Aspleniaceae	Asplenium	tenuifolium	China	Asia
1798	2020-04-30	MK826764	Streptophyta	Polypodiopsida	Polypodiales	Aspleniaceae	Asplenium	sp.	China	Asia
1799	2020-04-30	MK826763	Streptophyta	Polypodiopsida	Polypodiales	Aspleniaceae	Asplenium	sp.	China	Asia
1800	2020-04-30	MK826762	Streptophyta	Polypodiopsida	Polypodiales	Aspleniaceae	Asplenium	belangeri	China	Asia
1801	2020-04-30	MK826761	Streptophyta	Polypodiopsida	Polypodiales	Aspleniaceae	Asplenium	hainanense	China	Asia
1802	2020-04-30	MK826760	Streptophyta	Polypodiopsida	Polypodiales	Aspleniaceae	Asplenium	sublongum	China	Asia
1803	2020-04-30	MK826759	Streptophyta	Polypodiopsida	Polypodiales	Aspleniaceae	Asplenium	nidus	China	Asia
1804	2020-04-30	MK826758	Streptophyta	Polypodiopsida	Polypodiales	Aspleniaceae	Asplenium	sp.	China	Asia
1805	2020-04-30	MK826757	Streptophyta	Polypodiopsida	Polypodiales	Aspleniaceae	Asplenium	tenerum	China	Asia
1806	2020-04-30	MK826756	Streptophyta	Polypodiopsida	Polypodiales	Aspleniaceae	Asplenium	falcatum	China	Asia
1807	2020-04-30	MK826755	Streptophyta	Polypodiopsida	Polypodiales	Aspleniaceae	Asplenium	nidus	China	Asia
1808	2020-04-30	MK826754	Streptophyta	Polypodiopsida	Polypodiales	Aspleniaceae	Asplenium	hainanense	China	Asia
1809	2020-04-30	MK826753	Streptophyta	Polypodiopsida	Polypodiales	Aspleniaceae	Asplenium	barteri	China	Asia
1810	2020-04-30	MK826752	Streptophyta	Polypodiopsida	Polypodiales	Aspleniaceae	Asplenium	nidus	China	Asia
1811	2020-04-30	MK826751	Streptophyta	Polypodiopsida	Polypodiales	Aspleniaceae	Asplenium	coenobiale	China	Asia
1812	2020-04-30	MK826750	Streptophyta	Polypodiopsida	Polypodiales	Aspleniaceae	Asplenium	tenuicaule	China	Asia
1813	2020-04-30	MK826749	Streptophyta	Polypodiopsida	Polypodiales	Aspleniaceae	Asplenium	hainanense	China	Asia
1814	2020-04-30	MK826748	Streptophyta	Polypodiopsida	Polypodiales	Aspleniaceae	Asplenium	tenerum	China	Asia
1815	2020-04-30	MK826747	Streptophyta	Polypodiopsida	Polypodiales	Aspleniaceae	Asplenium	nidus	China	Asia
1816	2020-04-30	MK826746	Streptophyta	Polypodiopsida	Polypodiales	Aspleniaceae	Asplenium	yoshinagae	China	Asia
1817	2020-04-30	MK826745	Streptophyta	Polypodiopsida	Polypodiales	Aspleniaceae	Asplenium	yoshinagae	China	Asia
1818	2020-04-30	MK826744	Streptophyta	Polypodiopsida	Polypodiales	Aspleniaceae	Asplenium	trichomanes	China	Asia
1819	2020-04-30	MK826743	Streptophyta	Polypodiopsida	Polypodiales	Aspleniaceae	Asplenium	trichomanes	China	Asia
1820	2020-04-30	MK826742	Streptophyta	Polypodiopsida	Polypodiales	Aspleniaceae	Asplenium	trichomanes	China	Asia
1821	2020-04-30	MK826741	Streptophyta	Polypodiopsida	Polypodiales	Aspleniaceae	Asplenium	tenerum	China	Asia
1822	2020-04-30	MK826740	Streptophyta	Polypodiopsida	Polypodiales	Aspleniaceae	Asplenium	ensiforme	China	Asia
1823	2020-04-30	MK826739	Streptophyta	Polypodiopsida	Polypodiales	Aspleniaceae	Asplenium	sp.	China	Asia
1824	2020-04-30	MK826738	Streptophyta	Polypodiopsida	Polypodiales	Aspleniaceae	Asplenium	pseudolaserpitiifolium	China	Asia
1825	2020-04-30	MK826737	Streptophyta	Polypodiopsida	Polypodiales	Aspleniaceae	Asplenium	oldhami	China	Asia
1826	2020-04-30	MK826736	Streptophyta	Polypodiopsida	Polypodiales	Aspleniaceae	Asplenium	normale	China	Asia
1827	2020-04-30	MK826735	Streptophyta	Polypodiopsida	Polypodiales	Aspleniaceae	Asplenium	normale	China	Asia
1828	2020-04-30	MK826734	Streptophyta	Polypodiopsida	Polypodiales	Aspleniaceae	Asplenium	normale	China	Asia
1829	2020-04-30	MK826733	Streptophyta	Polypodiopsida	Polypodiales	Aspleniaceae	Asplenium	yoshinagae	China	Asia
1830	2020-04-30	MK826732	Streptophyta	Polypodiopsida	Polypodiales	Aspleniaceae	Asplenium	yoshinagae	China	Asia
1831	2020-04-30	MK826731	Streptophyta	Polypodiopsida	Polypodiales	Aspleniaceae	Asplenium	cuneatiforme	China	Asia
1832	2020-04-30	MK826730	Streptophyta	Polypodiopsida	Polypodiales	Aspleniaceae	Asplenium	cuneatiforme	China	Asia
1833	2020-04-30	MK826729	Streptophyta	Polypodiopsida	Polypodiales	Aspleniaceae	Asplenium	cuneatiforme	China	Asia
1834	2020-04-30	MK826728	Streptophyta	Polypodiopsida	Polypodiales	Aspleniaceae	Asplenium	cuneatiforme	China	Asia
1835	2020-04-30	MK826727	Streptophyta	Polypodiopsida	Polypodiales	Aspleniaceae	Asplenium	guangdongense	China	Asia
1836	2020-04-30	MK826726	Streptophyta	Polypodiopsida	Polypodiales	Aspleniaceae	Asplenium	pekinense	China	Asia
1837	2020-04-30	MK826725	Streptophyta	Polypodiopsida	Polypodiales	Aspleniaceae	Asplenium	pifongiae	China	Asia
1838	2020-04-30	MK826724	Streptophyta	Polypodiopsida	Polypodiales	Aspleniaceae	Asplenium	pekinense	China	Asia
1839	2020-04-30	MK826723	Streptophyta	Polypodiopsida	Polypodiales	Aspleniaceae	Asplenium	incisum	China	Asia
1840	2020-04-30	MK826722	Streptophyta	Polypodiopsida	Polypodiales	Aspleniaceae	Asplenium	indicum	China	Asia
1841	2020-04-30	MK826721	Streptophyta	Polypodiopsida	Polypodiales	Aspleniaceae	Asplenium	tenuicaule	China	Asia
1842	2020-04-30	MK826720	Streptophyta	Polypodiopsida	Polypodiales	Aspleniaceae	Asplenium	tenuicaule	China	Asia
1843	2020-04-30	MK826719	Streptophyta	Polypodiopsida	Polypodiales	Aspleniaceae	Asplenium	tripteropus	China	Asia
1844	2020-04-30	MK826718	Streptophyta	Polypodiopsida	Polypodiales	Aspleniaceae	Asplenium	ensiforme	China	Asia
1845	2020-04-30	MK826717	Streptophyta	Polypodiopsida	Polypodiales	Aspleniaceae	Asplenium	tripteropus	China	Asia
1846	2020-04-30	MK826716	Streptophyta	Polypodiopsida	Polypodiales	Aspleniaceae	Asplenium	capillipes	China	Asia
1847	2020-04-30	MK826715	Streptophyta	Polypodiopsida	Polypodiales	Aspleniaceae	Hymenasplenium	wangpeishanii	China	Asia
1848	2020-04-30	MK826714	Streptophyta	Polypodiopsida	Polypodiales	Aspleniaceae	Asplenium	humistratum	China	Asia
1849	2020-04-30	MK826713	Streptophyta	Polypodiopsida	Polypodiales	Aspleniaceae	Asplenium	tripteropus	China	Asia
1850	2020-04-30	MK826712	Streptophyta	Polypodiopsida	Polypodiales	Aspleniaceae	Asplenium	tenuicaule	China	Asia
1851	2020-04-30	MK826711	Streptophyta	Polypodiopsida	Polypodiales	Aspleniaceae	Asplenium	indicum	China	Asia
1852	2020-04-30	MK826710	Streptophyta	Polypodiopsida	Polypodiales	Aspleniaceae	Asplenium	pekinense	China	Asia
1853	2020-04-30	MK826709	Streptophyta	Polypodiopsida	Polypodiales	Aspleniaceae	Asplenium	tripteropus	China	Asia
1854	2020-04-30	MK826708	Streptophyta	Polypodiopsida	Polypodiales	Aspleniaceae	Asplenium	crinicaule	China	Asia
1855	2020-04-30	MK826707	Streptophyta	Polypodiopsida	Polypodiales	Aspleniaceae	Asplenium	sampsonii	China	Asia
1856	2020-04-30	MK826706	Streptophyta	Polypodiopsida	Polypodiales	Aspleniaceae	Asplenium	sampsonii	China	Asia
1857	2020-04-30	MK826705	Streptophyta	Polypodiopsida	Polypodiales	Aspleniaceae	Asplenium	sampsonii	China	Asia
1858	2020-04-30	MK826704	Streptophyta	Polypodiopsida	Polypodiales	Aspleniaceae	Asplenium	sublongum	China	Asia
1859	2020-04-30	MK826703	Streptophyta	Polypodiopsida	Polypodiales	Aspleniaceae	Asplenium	alatulum	China	Asia
1860	2020-04-30	MK826702	Streptophyta	Polypodiopsida	Polypodiales	Aspleniaceae	Asplenium	sublongum	China	Asia
1861	2020-04-30	MK826701	Streptophyta	Polypodiopsida	Polypodiales	Aspleniaceae	Asplenium	ruta-muraria	China	Asia
1862	2020-04-30	MK826700	Streptophyta	Polypodiopsida	Polypodiales	Aspleniaceae	Asplenium	septentrionale	China	Asia
1863	2020-04-30	MK826699	Streptophyta	Polypodiopsida	Polypodiales	Aspleniaceae	Asplenium	gueinzianum	China	Asia
1864	2020-04-30	MK826698	Streptophyta	Polypodiopsida	Polypodiales	Aspleniaceae	Asplenium	tenuifolium	China	Asia
1865	2020-04-30	MK826697	Streptophyta	Polypodiopsida	Polypodiales	Aspleniaceae	Asplenium	pulcherrimum	China	Asia
1866	2020-04-30	MK826696	Streptophyta	Polypodiopsida	Polypodiales	Aspleniaceae	Asplenium	pulcherrimum	China	Asia
1867	2020-04-30	MK826695	Streptophyta	Polypodiopsida	Polypodiales	Aspleniaceae	Asplenium	subcrenatum	China	Asia
1868	2020-04-30	MK826694	Streptophyta	Polypodiopsida	Polypodiales	Aspleniaceae	Asplenium	fuscipes	China	Asia
1869	2020-04-30	MK826693	Streptophyta	Polypodiopsida	Polypodiales	Aspleniaceae	Asplenium	fuscipes	China	Asia
1870	2020-04-30	MK826692	Streptophyta	Polypodiopsida	Polypodiales	Aspleniaceae	Asplenium	subcrenatum	China	Asia
1871	2020-04-30	MK826691	Streptophyta	Polypodiopsida	Polypodiales	Aspleniaceae	Asplenium	scortechinii	China	Asia
1872	2020-04-30	MK826690	Streptophyta	Polypodiopsida	Polypodiales	Aspleniaceae	Asplenium	gueinzianum	China	Asia
1873	2020-04-30	MK826689	Streptophyta	Polypodiopsida	Polypodiales	Aspleniaceae	Asplenium	ensiforme	China	Asia
1874	2020-04-30	MK826688	Streptophyta	Polypodiopsida	Polypodiales	Aspleniaceae	Asplenium	scortechinii	China	Asia
1875	2020-04-30	MK826687	Streptophyta	Polypodiopsida	Polypodiales	Aspleniaceae	Asplenium	bullatum	China	Asia
1876	2020-04-30	MK826686	Streptophyta	Polypodiopsida	Polypodiales	Aspleniaceae	Asplenium	aethiopicum	China	Asia
1877	2020-04-30	MK826685	Streptophyta	Polypodiopsida	Polypodiales	Aspleniaceae	Asplenium	delavayi	China	Asia
1878	2020-04-30	MK826684	Streptophyta	Polypodiopsida	Polypodiales	Aspleniaceae	Asplenium	cyrtosorum	China	Asia
1879	2020-04-30	MK826683	Streptophyta	Polypodiopsida	Polypodiales	Aspleniaceae	Asplenium	simaoense	China	Asia
1880	2020-04-30	MK826682	Streptophyta	Polypodiopsida	Polypodiales	Aspleniaceae	Asplenium	simaoense	China	Asia
1881	2020-04-30	MK826681	Streptophyta	Polypodiopsida	Polypodiales	Aspleniaceae	Asplenium	falcatum	China	Asia
1882	2020-04-30	MK826680	Streptophyta	Polypodiopsida	Polypodiales	Aspleniaceae	Asplenium	saxicola	China	Asia
1883	2020-04-30	MK826679	Streptophyta	Polypodiopsida	Polypodiales	Aspleniaceae	Asplenium	yunnanense	China	Asia
1884	2020-04-30	MK826678	Streptophyta	Polypodiopsida	Polypodiales	Aspleniaceae	Asplenium	phyllitidis	China	Asia
1885	2020-04-30	MK826677	Streptophyta	Polypodiopsida	Polypodiales	Aspleniaceae	Asplenium	prolongatum	China	Asia
1886	2020-04-30	MK826676	Streptophyta	Polypodiopsida	Polypodiales	Aspleniaceae	Asplenium	sp.	China	Asia
1887	2020-04-30	MK826675	Streptophyta	Polypodiopsida	Polypodiales	Aspleniaceae	Asplenium	cyrtosorum	China	Asia
1888	2020-04-30	MK826674	Streptophyta	Polypodiopsida	Polypodiales	Aspleniaceae	Asplenium	tenuifolium	China	Asia
1889	2020-04-30	MK826673	Streptophyta	Polypodiopsida	Polypodiales	Aspleniaceae	Asplenium	interjectum	China	Asia
1890	2020-04-30	MK826672	Streptophyta	Polypodiopsida	Polypodiales	Aspleniaceae	Asplenium	interjectum	China	Asia
1891	2020-04-30	MK826671	Streptophyta	Polypodiopsida	Polypodiales	Aspleniaceae	Asplenium	saxicola	China	Asia
1892	2020-04-30	MK826670	Streptophyta	Polypodiopsida	Polypodiales	Aspleniaceae	Asplenium	griffithianum	China	Asia
1893	2020-04-30	MK826669	Streptophyta	Polypodiopsida	Polypodiales	Aspleniaceae	Asplenium	griffithianum	China	Asia
1894	2020-04-30	MK826668	Streptophyta	Polypodiopsida	Polypodiales	Aspleniaceae	Asplenium	tenuifolium	China	Asia
1895	2020-04-30	MK826667	Streptophyta	Polypodiopsida	Polypodiales	Aspleniaceae	Hymenasplenium	cheilosorum	China	Asia
1896	2020-04-30	MK826666	Streptophyta	Polypodiopsida	Polypodiales	Aspleniaceae	Asplenium	prolongatum	China	Asia
1897	2020-04-30	MK826665	Streptophyta	Polypodiopsida	Polypodiales	Aspleniaceae	Asplenium	antrophyoides	China	Asia
1898	2020-04-30	MK826664	Streptophyta	Polypodiopsida	Polypodiales	Aspleniaceae	Asplenium	falcatum	China	Asia
1899	2020-04-30	MK826663	Streptophyta	Polypodiopsida	Polypodiales	Aspleniaceae	Asplenium	saxicola	China	Asia
1900	2020-04-30	MK826662	Streptophyta	Polypodiopsida	Polypodiales	Aspleniaceae	Asplenium	pekinense	China	Asia
1901	2020-04-30	MK826661	Streptophyta	Polypodiopsida	Polypodiales	Aspleniaceae	Asplenium	toramanum	China	Asia
1902	2020-04-30	MK826660	Streptophyta	Polypodiopsida	Polypodiales	Aspleniaceae	Asplenium	sampsonii	China	Asia
1903	2020-04-30	MK826659	Streptophyta	Polypodiopsida	Polypodiales	Aspleniaceae	Asplenium	komarovii	China	Asia
1904	2020-04-30	MK826658	Streptophyta	Polypodiopsida	Polypodiales	Aspleniaceae	Asplenium	shikokianum	China	Asia
1905	2020-04-30	MK826657	Streptophyta	Polypodiopsida	Polypodiales	Aspleniaceae	Asplenium	shikokianum	China	Asia
1906	2020-04-30	MK826656	Streptophyta	Polypodiopsida	Polypodiales	Aspleniaceae	Asplenium	shikokianum	China	Asia
1907	2020-04-30	MK826655	Streptophyta	Polypodiopsida	Polypodiales	Aspleniaceae	Asplenium	shikokianum	China	Asia
1908	2020-04-30	MK826654	Streptophyta	Polypodiopsida	Polypodiales	Aspleniaceae	Asplenium	shikokianum	China	Asia
1909	2020-04-30	MK826653	Streptophyta	Polypodiopsida	Polypodiales	Aspleniaceae	Asplenium	shikokianum	China	Asia
1910	2020-04-30	MK826652	Streptophyta	Polypodiopsida	Polypodiales	Aspleniaceae	Asplenium	boreale	China	Asia
1911	2020-04-30	MK826651	Streptophyta	Polypodiopsida	Polypodiales	Aspleniaceae	Asplenium	austrochinense	China	Asia
1912	2020-04-30	MK826650	Streptophyta	Polypodiopsida	Polypodiales	Aspleniaceae	Asplenium	normale	China	Asia
1913	2020-04-30	MK826649	Streptophyta	Polypodiopsida	Polypodiales	Aspleniaceae	Asplenium	wrightioides	China	Asia
1914	2020-04-30	MK826648	Streptophyta	Polypodiopsida	Polypodiales	Aspleniaceae	Asplenium	subcrenatum	China	Asia
1915	2020-04-30	MK826647	Streptophyta	Polypodiopsida	Polypodiales	Aspleniaceae	Asplenium	subcrenatum	China	Asia
1916	2020-04-30	MK826646	Streptophyta	Polypodiopsida	Polypodiales	Aspleniaceae	Asplenium	pulcherrimum	China	Asia
1917	2020-04-30	MK826645	Streptophyta	Polypodiopsida	Polypodiales	Aspleniaceae	Hymenasplenium	wangpeishanii	China	Asia
1918	2020-04-30	MK826644	Streptophyta	Polypodiopsida	Polypodiales	Aspleniaceae	Asplenium	coenobiale	China	Asia
1919	2020-04-30	MK826643	Streptophyta	Polypodiopsida	Polypodiales	Aspleniaceae	Asplenium	incisum	China	Asia
1920	2020-04-30	MK826642	Streptophyta	Polypodiopsida	Polypodiales	Aspleniaceae	Asplenium	austrochinense	China	Asia
1921	2020-04-30	MK826641	Streptophyta	Polypodiopsida	Polypodiales	Aspleniaceae	Asplenium	ensiforme	China	Asia
1922	2020-04-30	MK826640	Streptophyta	Polypodiopsida	Polypodiales	Aspleniaceae	Asplenium	wrightii	China	Asia
1923	2020-04-30	MK826639	Streptophyta	Polypodiopsida	Polypodiales	Aspleniaceae	Asplenium	griffithianum	China	Asia
1924	2020-04-30	MK826638	Streptophyta	Polypodiopsida	Polypodiales	Aspleniaceae	Asplenium	pulcherrimum	China	Asia
1925	2020-04-30	MK826637	Streptophyta	Polypodiopsida	Polypodiales	Aspleniaceae	Asplenium	coenobiale	China	Asia
1926	2020-04-30	MK826636	Streptophyta	Polypodiopsida	Polypodiales	Aspleniaceae	Asplenium	saxicola	China	Asia
1927	2020-04-30	MK826635	Streptophyta	Polypodiopsida	Polypodiales	Aspleniaceae	Asplenium	pekinense	China	Asia
1928	2020-04-30	MK826634	Streptophyta	Polypodiopsida	Polypodiales	Aspleniaceae	Asplenium	oldhami	China	Asia
1929	2020-04-30	MK826633	Streptophyta	Polypodiopsida	Polypodiales	Aspleniaceae	Asplenium	incisum	China	Asia
1930	2020-04-30	MK826632	Streptophyta	Polypodiopsida	Polypodiales	Aspleniaceae	Asplenium	incisum	China	Asia
1931	2020-04-30	MK826631	Streptophyta	Polypodiopsida	Polypodiales	Aspleniaceae	Asplenium	tripteropus	China	Asia
1932	2020-04-30	MK826630	Streptophyta	Polypodiopsida	Polypodiales	Aspleniaceae	Asplenium	normale	China	Asia
1933	2020-04-30	MK826629	Streptophyta	Polypodiopsida	Polypodiales	Aspleniaceae	Asplenium	ensiforme	China	Asia
1934	2020-04-30	MK826628	Streptophyta	Polypodiopsida	Polypodiales	Aspleniaceae	Asplenium	tenuifolium	China	Asia
1935	2020-04-30	MK826627	Streptophyta	Polypodiopsida	Polypodiales	Aspleniaceae	Asplenium	normale	China	Asia
1936	2020-04-30	MK826626	Streptophyta	Polypodiopsida	Polypodiales	Aspleniaceae	Asplenium	trichomanes	China	Asia
1937	2020-04-30	MK826625	Streptophyta	Polypodiopsida	Polypodiales	Aspleniaceae	Asplenium	delavayi	China	Asia
1938	2020-04-30	MK826624	Streptophyta	Polypodiopsida	Polypodiales	Aspleniaceae	Asplenium	yunnanense	China	Asia
1939	2020-04-30	MK826623	Streptophyta	Polypodiopsida	Polypodiales	Aspleniaceae	Asplenium	varians	China	Asia
1940	2020-04-30	MK826622	Streptophyta	Polypodiopsida	Polypodiales	Aspleniaceae	Asplenium	spathulinum	China	Asia
1941	2020-04-30	MK826621	Streptophyta	Polypodiopsida	Polypodiales	Aspleniaceae	Asplenium	spathulinum	China	Asia
1942	2020-04-30	MK826620	Streptophyta	Polypodiopsida	Polypodiales	Aspleniaceae	Asplenium	spathulinum	China	Asia
1943	2020-04-30	MK826619	Streptophyta	Polypodiopsida	Polypodiales	Aspleniaceae	Asplenium	spathulinum	China	Asia
1944	2020-04-30	MK826618	Streptophyta	Polypodiopsida	Polypodiales	Aspleniaceae	Asplenium	pseudopraemorsum	China	Asia
1945	2020-04-30	MK826617	Streptophyta	Polypodiopsida	Polypodiales	Aspleniaceae	Asplenium	pseudopraemorsum	China	Asia
1946	2020-04-30	MK826616	Streptophyta	Polypodiopsida	Polypodiales	Aspleniaceae	Asplenium	saxicola	China	Asia
1947	2020-04-30	MK826615	Streptophyta	Polypodiopsida	Polypodiales	Aspleniaceae	Asplenium	komarovii	China	Asia
1948	2020-04-30	MK826614	Streptophyta	Polypodiopsida	Polypodiales	Aspleniaceae	Asplenium	saxicola	China	Asia
1949	2020-04-30	MK826613	Streptophyta	Polypodiopsida	Polypodiales	Aspleniaceae	Asplenium	incisum	China	Asia
1950	2020-04-30	MK826612	Streptophyta	Polypodiopsida	Polypodiales	Aspleniaceae	Asplenium	prolongatum	China	Asia
1951	2020-04-30	MK826611	Streptophyta	Polypodiopsida	Polypodiales	Aspleniaceae	Asplenium	yunnanense	China	Asia
1952	2020-04-30	MK826610	Streptophyta	Polypodiopsida	Polypodiales	Aspleniaceae	Asplenium	yunnanense	China	Asia
1953	2020-04-30	MK826609	Streptophyta	Polypodiopsida	Polypodiales	Aspleniaceae	Asplenium	varians	China	Asia
1954	2020-04-30	MK826608	Streptophyta	Polypodiopsida	Polypodiales	Aspleniaceae	Asplenium	yunnanense	China	Asia
1955	2020-04-30	MK826607	Streptophyta	Polypodiopsida	Polypodiales	Aspleniaceae	Asplenium	adiantum-nigrum	China	Asia
1956	2020-04-30	MK826606	Streptophyta	Polypodiopsida	Polypodiales	Aspleniaceae	Asplenium	pekinense	China	Asia
1957	2020-04-30	MK826605	Streptophyta	Polypodiopsida	Polypodiales	Aspleniaceae	Asplenium	pekinense	China	Asia
1958	2020-04-30	MK826604	Streptophyta	Polypodiopsida	Polypodiales	Aspleniaceae	Asplenium	varians	China	Asia
1959	2020-04-30	MK826603	Streptophyta	Polypodiopsida	Polypodiales	Aspleniaceae	Asplenium	adiantum-nigrum	China	Asia
1960	2020-04-30	MK826602	Streptophyta	Polypodiopsida	Polypodiales	Aspleniaceae	Asplenium	trichomanes	China	Asia
1961	2020-04-30	MK826601	Streptophyta	Polypodiopsida	Polypodiales	Aspleniaceae	Asplenium	loriceum	China	Asia
1962	2020-04-30	MK826600	Streptophyta	Polypodiopsida	Polypodiales	Aspleniaceae	Asplenium	prolongatum	China	Asia
1963	2020-04-30	MK826599	Streptophyta	Polypodiopsida	Polypodiales	Aspleniaceae	Asplenium	spathulinum	China	Asia
1964	2020-04-30	MK826598	Streptophyta	Polypodiopsida	Polypodiales	Aspleniaceae	Asplenium	loriceum	China	Asia
1965	2020-04-30	MK826597	Streptophyta	Polypodiopsida	Polypodiales	Aspleniaceae	Asplenium	loriceum	China	Asia
1966	2020-04-30	MK826596	Streptophyta	Polypodiopsida	Polypodiales	Aspleniaceae	Asplenium	pseudolaserpitiifolium	China	Asia
1967	2020-04-30	MK826595	Streptophyta	Polypodiopsida	Polypodiales	Aspleniaceae	Asplenium	spathulinum	China	Asia
1968	2020-04-30	MK826594	Streptophyta	Polypodiopsida	Polypodiales	Aspleniaceae	Hymenasplenium	cheilosorum	China	Asia
1969	2020-04-30	MK826593	Streptophyta	Polypodiopsida	Polypodiales	Aspleniaceae	Asplenium	pseudolaserpitiifolium	China	Asia
1970	2020-04-30	MK826592	Streptophyta	Polypodiopsida	Polypodiales	Aspleniaceae	Asplenium	tenerum	China	Asia
1971	2020-04-30	MK826591	Streptophyta	Polypodiopsida	Polypodiales	Aspleniaceae	Asplenium	falcatum	China	Asia
1972	2020-04-30	MK826590	Streptophyta	Polypodiopsida	Polypodiales	Aspleniaceae	Asplenium	prolongatum	China	Asia
1973	2020-04-30	MK826589	Streptophyta	Polypodiopsida	Polypodiales	Aspleniaceae	Hymenasplenium	apogamum	China	Asia
1974	2020-04-30	MK826588	Streptophyta	Polypodiopsida	Polypodiales	Aspleniaceae	Asplenium	hainanense	China	Asia
1975	2020-04-30	MK826587	Streptophyta	Polypodiopsida	Polypodiales	Aspleniaceae	Asplenium	ruta-muraria	China	Asia
1976	2020-04-30	MK826586	Streptophyta	Polypodiopsida	Polypodiales	Aspleniaceae	Asplenium	septentrionale	China	Asia
1977	2020-04-30	MK826585	Streptophyta	Polypodiopsida	Polypodiales	Aspleniaceae	Asplenium	rhizophyllum	China	Asia
1978	2020-04-30	MK826584	Streptophyta	Polypodiopsida	Polypodiales	Aspleniaceae	Asplenium	varians	China	Asia
1979	2020-04-30	MK826583	Streptophyta	Polypodiopsida	Polypodiales	Aspleniaceae	Asplenium	ensiforme	China	Asia
1980	2020-04-30	MK826582	Streptophyta	Polypodiopsida	Polypodiales	Aspleniaceae	Asplenium	wrightii	China	Asia
1981	2020-04-30	MK826581	Streptophyta	Polypodiopsida	Polypodiales	Aspleniaceae	Asplenium	wrightii	China	Asia
1982	2020-04-30	MK826580	Streptophyta	Polypodiopsida	Polypodiales	Aspleniaceae	Asplenium	subcrenatum	China	Asia
1983	2020-04-30	MK826579	Streptophyta	Polypodiopsida	Polypodiales	Aspleniaceae	Asplenium	planicaule	China	Asia
1984	2020-04-30	MK826578	Streptophyta	Polypodiopsida	Polypodiales	Aspleniaceae	Asplenium	planicaule	China	Asia
1985	2020-04-30	MK826577	Streptophyta	Polypodiopsida	Polypodiales	Aspleniaceae	Asplenium	yoshinagae	China	Asia
1986	2020-04-30	MK826576	Streptophyta	Polypodiopsida	Polypodiales	Aspleniaceae	Asplenium	gueinzianum	China	Asia
1987	2020-04-30	MK826575	Streptophyta	Polypodiopsida	Polypodiales	Aspleniaceae	Asplenium	pseudolaserpitiifolium	China	Asia
1988	2020-04-30	MK826574	Streptophyta	Polypodiopsida	Polypodiales	Aspleniaceae	Hymenasplenium	obscurum	China	Asia
1989	2020-04-30	MK826573	Streptophyta	Polypodiopsida	Polypodiales	Aspleniaceae	Asplenium	crinicaule	China	Asia
1990	2020-04-30	MK826572	Streptophyta	Polypodiopsida	Polypodiales	Aspleniaceae	Asplenium	pseudolaserpitiifolium	China	Asia
1991	2020-04-30	MK826571	Streptophyta	Polypodiopsida	Polypodiales	Aspleniaceae	Asplenium	prolongatum	China	Asia
1992	2020-04-30	MK826570	Streptophyta	Polypodiopsida	Polypodiales	Aspleniaceae	Asplenium	oldhami	China	Asia
1993	2020-04-30	MK826569	Streptophyta	Polypodiopsida	Polypodiales	Aspleniaceae	Asplenium	crinicaule	China	Asia
1994	2020-04-30	MK826568	Streptophyta	Polypodiopsida	Polypodiales	Aspleniaceae	Asplenium	saxicola	China	Asia
1995	2020-04-30	MK826567	Streptophyta	Polypodiopsida	Polypodiales	Aspleniaceae	Asplenium	fuscipes	China	Asia
1996	2020-04-30	MK826566	Streptophyta	Polypodiopsida	Polypodiales	Aspleniaceae	Asplenium	pekinense	China	Asia
1997	2020-04-30	MK826565	Streptophyta	Polypodiopsida	Polypodiales	Aspleniaceae	Asplenium	ensiforme	China	Asia
1998	2020-04-30	MK826564	Streptophyta	Polypodiopsida	Polypodiales	Aspleniaceae	Asplenium	normale	China	Asia
[truncated: 243,460+ more rows]

## Sheet: Phylum
Row Labels	Count of phylum
Chlorophyta	8092
Streptophyta	237367
Grand Total	245459

## Sheet: Continents
Row Labels	Count of continent
Africa	0.034873
Asia	0.352401
Europe	0.224066
North America	0.334845
Oceania	0.0311064
South America	0.0227085
Grand Total	1

## Sheet: Countries
Row Labels	Count of continent
Argentina	234
Australia	5024
Austria	2436
Bahrain	57
Bangladesh	21
Belarus	20
Belgium	2952
Brazil	4426
Bulgaria	107
Canada	29528
Chile	74
China	56056
Colombia	356
Costa Rica	9
Croatia	24
Cuba	12
Czechia	12
Denmark	1077
Ecuador	51
Egypt	735
Finland	1743
France	4323
Georgia	262
Germany	9682
Greece	97
Hong Kong	220
Hungary	58
Iceland	109
India	7572
Indonesia	984
Ireland	527
Israel	106
Italy	1978
Japan	11577
Jersey	88
Jordan	2
Kenya	476
Kuwait	35
Lebanon	16
Malaysia	627
Mali	1
Mauritius	15
Mexico	1971
Mongolia	35
Myanmar	74
Nepal	5
Netherlands	1729
New Caledonia	99
New Zealand	2037
Nigeria	256
Norway	136
Oman	40
Pakistan	936
Panama	3
Philippines	230
Poland	1141
Portugal	257
Puerto Rico	646
Romania	4
Russian Federation	6
Saudi Arabia	254
Serbia	11
Singapore	237
Slovenia	2
South Africa	6461
Spain	2238
Sri Lanka	157
Sweden	4588
Switzerland	3866
Thailand	1404
Tunisia	83
Turkey	488
Ukraine	3
United Arab Emirates	171
United Kingdom	11611
United States	44905
Uruguay	86
Uzbekistan	2
Viet Nam	297
(blank)
Grand Total	230178

## Sheet: Countries_Map
Country	Submissions
Argentina	234
Australia	5024
Austria	2436
Bahrain	57
Bangladesh	21
Belarus	20
Belgium	2952
Brazil	4426
Bulgaria	107
Canada	29528
Chile	74
China	56056
Colombia	356
Costa Rica	9
Croatia	24
Cuba	12
Czechia	12
Denmark	1077
Ecuador	51
Egypt	735
Finland	1743
France	4323
Georgia	262
Germany	9682
Greece	97
Hong Kong	220
Hungary	58
Iceland	109
India	7572
Indonesia	984
Ireland	527
Israel	106
Italy	1978
Japan	11577
Jersey	88
Jordan	2
Kenya	476
Kuwait	35
Lebanon	16
Malaysia	627
Mali	1
Mauritius	15
Mexico	1971
Mongolia	35
Myanmar	74
Nepal	5
Netherlands	1729
New Caledonia	99
New Zealand	2037
Nigeria	256
Norway	136
Oman	40
Pakistan	936
Panama	3
Philippines	230
Poland	1141
Portugal	257
Puerto Rico	646
Romania	4
Russian Federation	6
Saudi Arabia	254
Serbia	11
Singapore	237
Slovenia	2
South Africa	6461
Spain	2238
Sri Lanka	157
Sweden	4588
Switzerland	3866
Thailand	1404
Tunisia	83
Turkey	488
Ukraine	3
United Arab Emirates	171
United Kingdom	11611
United States	44905
Uruguay	86
Uzbekistan	2
Viet Nam	297

## Sheet: Family
Count of family	Column Labels
Row Labels	Africa	Asia	Europe	North America	Oceania	South America	Grand Total
Acanthaceae	36	284	21	287	7		635
Achariaceae	7	12	34	21	2	2	78
Achatocarpaceae		4	4	16		1	25
Acoraceae		95	7	19			121
Acrobolbaceae		1	5	102	1		109
Actinidiaceae		642	92	25	1		760
Adelanthaceae			59	8			67
Adoxaceae	1	143	141	308	1		594
Aextoxicaceae			5				5
Agdestidaceae		1	1	2			4
Aizoaceae	319	27	63	76	3		488
Akaniaceae		6		3			9
Alismataceae		154	30	84			268
Allisoniaceae				1			1
Alseuosmiaceae			4		1		5
Alstroemeriaceae		1	137	12	2	2	154
Altingiaceae		22	4	51			77
Alzateaceae			1	2			3
Amaranthaceae	54	205	158	188	6	30	641
Amaryllidaceae	117	378	317	168	2	19	1001
Amblystegiaceae		20	87	69			176
Amborellaceae		3	3				6
Ambuchananiaceae				2			2
Amphorogynaceae		9		12			21
Anacampserotaceae	1	1	2	5			9
Anacardiaceae	98	242	91	177	15	51	674
Anastrophyllaceae			40	17			57
Ancistrocladaceae		4	2	3			9
Andreaeaceae		3	26	80			109
Andreaeobryaceae				2			2
Anemiaceae			18	5		148	171
Aneuraceae		5	156	52			213
Anisophylleaceae	2	3	13	16			34
Annonaceae	26	759	945	239	14	23	2006
Anomodontaceae		13		1			14
Antheliaceae			1	4			5
Anthocerotaceae		7	29	13			49
Aphanochaetaceae		4		1			5
Aphanopetalaceae				2			2
Aphloiaceae	1			4			5
Apiaceae	51	1009	404	726	17	2	2209
Apocynaceae	109	506	412	643	28	37	1735
Aponogetonaceae		4	2	22			28
Aptandraceae		4	4	10			18
Aquifoliaceae	1	340	353	71	1	10	776
Araceae	13	482	378	555	231	79	1738
Araliaceae	13	292	69	527	42	8	951
Araucariaceae	1	35	78	11	30	9	164
Archidiaceae			1	2			3
Arecaceae	44	1122	646	1223	14	25	3074
Argophyllaceae			2	1	1		4
Aristolochiaceae	1	320	15	56	4		396
Arnelliaceae			4	2			6
Asparagaceae	46	681	148	377	9	1	1262
Asphodelaceae	506	67	392	67	51		1083
Aspleniaceae	1	976	323	105	139		1544
Asteliaceae			11	5	4		20
Asteraceae	229	2147	1254	5000	98	139	8867
Asteromonadaceae			1	1		2	4
Asteropeiaceae		2	2	1			5
Astrephomenaceae		9					9
Atherospermataceae			1	19	7		27
Athyriaceae		548	35	217	3		803
Aulacomniaceae		2	15	63			80
Austrobaileyaceae			3	2	1		6
Aytoniaceae			49	3			52
Balanopaceae		1	1	2	3		7
Balantiopsidaceae		2	7	8	2		19
Balsaminaceae	2	290	373	84			749
Barbeuiaceae		3	2				5
Barbeyaceae		3	3				6
Bartramiaceae	1	4	91	15			111
Basellaceae		20	3	2			25
Bathycoccaceae			15	3			18
Begoniaceae	1	204		39			244
Berberidaceae		511	60	82		1	654
Berberidopsidaceae		6	3	3			12
Betulaceae		316	149	232		1	698
Biebersteiniaceae			9	1			10
Bignoniaceae	23	106	21	239	4	170	563
Bixaceae		6	8	9	1		24
Blandfordiaceae			3	2			5
Blasiaceae		3	2	3			8
Blechnaceae	1	118	82	66	75	60	402
Blepharidophyllaceae			1	3			4
Blepharostomataceae			2	2			4
Bonnetiaceae		2	2	11			15
Boraginaceae	10	35	218	195	3		461
Boryaceae			3	5	1		9
Botryococcaceae		4	1	3	21		29
Brachytheciaceae		63	529	55			647
Bracteacoccaceae		2		103	1		106
Braithwaiteaceae			1	2			3
Brassicaceae	22	699	792	1655	46	4	3218
Brevianthaceae			11				11
Bromeliaceae	3	8	530	70		100	711
Brunelliaceae			1	6			7
Bruniaceae	9		14	1			24
Bryaceae	6	22	159	5			192
Bryobartramiaceae				1			1
Bryopsidaceae		8	159	34	11		212
Bryoxiphiaceae		3	1	2			6
Burmanniaceae	6	1	2	4		1	14
Burseraceae	21	52	118	170	6	3	370
Butomaceae		1	3	7			11
Buxaceae	2	7	20	28			57
Buxbaumiaceae		1	3	8			12
Byblidaceae		9		1			10
Cabombaceae		8	48	11			67
Cactaceae	10	14	335	668		7	1034
Calceolariaceae		2	11	4	1		18
Callicladiaceae		1		1			2
Calliergonaceae			18	6			24
Calophyllaceae		34	25	73	2	1	135
Calycanthaceae		42	6	11	1		60
Calyceraceae			8	4			12
Calyculariaceae		1	1	1			3
Calymperaceae		5	34	52			91
Calypogeiaceae		8	81	6			95
Campanulaceae	20	1239	331	886	10	1	2487
Campynemataceae			2	6			8
Canellaceae	1		4	20		1	26
Cannabaceae	11	313	76	153	9	5	567
Cannaceae		13	3	26			42
Capparaceae	36	56	5	111	2	1	211
Caprifoliaceae	3	412	175	516		13	1119
Cardiopteridaceae		1	7	1	1	3	13
Caricaceae	2	8	45	16		4	75
Carlemanniaceae		4	1				5
Caryocaraceae			4	3		1	8
Caryophyllaceae	20	156	627	893	4	3	1703
Casuarinaceae	2	50	1	9	3		65
Catagoniaceae			3				3
Catoscopiaceae		1	5				6
Caulerpaceae		177	32	41	147		397
Celastraceae	81	491	61	293	13	23	962
Centroplacaceae		3	1	7			11
Cephalotaceae		2					2
Cephaloziaceae		3	150	12			165
Cephaloziellaceae		2	15	6	1		24
Ceratophyllaceae		24	10	12	1		47
Cercidiphyllaceae		24	1	4			29
Cervantesiaceae		28		15			43
Chaetopeltidaceae				9	1		10
Chaetophoraceae		10	44	3			57
Chaetosphaeridiaceae				9			9
Characeae	1	390	67	201		54	713
Characiochloridaceae		4		2			6
Characiosiphonaceae				2			2
Chenopodiaceae	44	835	994	322	16	45	2256
Chlamydomonadaceae		168	37	89	16	1	311
Chloranthaceae		71	26	41			138
Chlorellaceae		129	66	39	5	10	249
Chlorococcaceae		13	13	8	2		36
Chlorocystidaceae		1					1
Chlorodendraceae		6	23	3	3	1	36
Chlorokybaceae				4			4
Chloropicaceae		1		20			21
Chromochloridaceae				5			5
Chrysobalanaceae	5	6	235	69		6	321
Cibotiaceae		8	4	19			31
Circaeasteraceae		29		6			35
Cistaceae	1	2	145	47			195
Cladophoraceae					2		2
Cleomaceae	2	25		61			88
Clethraceae		5	7	17		1	30
Cleveaceae			4				4
Climaciaceae		9	3				12
Cloniophoraceae				9			9
Closteriaceae			4	6			10
Clusiaceae	3	146	100	87	13	6	355
Coccomyxaceae		4	32				36
Codiaceae	12	88	168	24	89	62	443
Codonaceae	1		2	1			4
Colchicaceae	5	65	793	89	3		955
Coldeniaceae			1	1			2
Coleochaetaceae		2		22			24
Columelliaceae			3				3
Comandraceae				24			24
Combretaceae	314	167	14	71	3	4	573
Commelinaceae	5	43	12	159	4		223
Connaraceae	2	34	7	34	1	4	82
Conocephalaceae		15	2	3			20
Convolvulaceae	8	286	150	516	9	271	1240
Corbichoniaceae		3	1	4			8
Cordiaceae	13	14	27	68	2	9	133
Coriariaceae		16	2	5	2		25
Cornaceae	1	87	25	140	1	1	255
Corsiaceae				1			1
Corsiniaceae			1	1			2
Corynocarpaceae		3	2	5	9		19
Costaceae		2	15	57	2		76
Coulaceae		5	4	7		3	19
Crassulaceae	39	238	65	299	2		643
Crossosomataceae		1		18			19
Crustomastigaceae			1				1
Cryphaeaceae		4	2				6
Crypteroniaceae		2	16	2			20
Ctenocladaceae				1			1
Ctenolophonaceae			2	1			3
Cucurbitaceae	3	503	446	211	10		1173
Culcitaceae			2	2			4
Cunoniaceae	3	1	3	45	17	6	75
Cupressaceae	10	428	59	208	10		715
Curtisiaceae	1	3		2			6
Cyatheaceae		693	355	267	3	32	1350
Cyathodiaceae			1				1
Cycadaceae		211	72	13	5		301
Cyclanthaceae		1	12	31		2	46
Cymodoceaceae	1	18	42	88	1		150
Cynomoriaceae		1					1
Cyperaceae	137	228	873	2504	38	18	3798
Cyrillaceae			3	4			7
Cystodiaceae			1				1
Cystopteridaceae		23	19	113	1		156
Daltoniaceae		4	1	2			7
Daphniphyllaceae		13		4			17
Dasycladaceae			3	5	4		12
Dasypogonaceae			8	15			23
Datiscaceae		1	2	1			4
Davalliaceae		81	9	19			109
Degeneriaceae		1	1				2
Delavayellaceae			4	1			5
Dendrocerotaceae		4	26	96	42		168
Dennstaedtiaceae		368	14	66	20		468
Derbesiaceae		1	5	9	10		25
Desmidiaceae		3	213	128	1		345
Desmophlebiaceae			1				1
Diapensiaceae		3	12	22			37
Dichapetalaceae	5	8	11	4	1	1	30
Dichotomosiphonaceae		1			2		3
Dicksoniaceae		3	8	39	3	1	54
Dicranaceae		3	37	27			67
Dictyochloridaceae				2			2
Dictyococcaceae				2			2
Didiereaceae	5	4	8	6			23
Didymochlaenaceae		3	1	2			6
Dilleniaceae	2	56	14	287	3	53	415
Dioncophyllaceae		2	2				4
Dioscoreaceae	234	486	172	116	2	46	1056
Dipentodontaceae		3	1	7	1		12
Diphysciaceae		5		21			26
Diplaziopsidaceae		15	2	3			20
Dipteridaceae		8		9			17
Dipterocarpaceae	4	146	329	34			513
Dirachmaceae		1	1				2
Disceliaceae			1	1			2
Ditrichaceae		7	20	49			76
Dolichomastigaceae			1				1
Doryanthaceae		1	3	4	3		11
Droseraceae		95	11	23	11	6	146
Drosophyllaceae		5	1	1			7
Drummondiaceae		3	2	1			6
Dryopteridaceae	1	929	234	1157	9	228	2558
Dumortieraceae		3	1	48			52
Dunaliellaceae		47	5	35	1	1	89
Ebenaceae	49	505	175	117	2	2	850
Ecdeiocoleaceae			3	2	13		18
Echinodiaceae			2				2
Ehretiaceae	5	9	13	28	2		57
Elaeagnaceae		147	8	44	2		201
Elaeocarpaceae		105	26	63	14	3	211
Elatinaceae	1	1	10	147	1		160
Emblingiaceae			1		1		2
Encalyptaceae			4	9			13
Entodontaceae		15	1	1			17
Ephedraceae	2	89	91	8			190
Equisetaceae	1	39	85	167			292
Eremosphaeraceae			1				1
Ericaceae	60	1558	439	763	642	2	3464
Eriocaulaceae		202	25	35			262
Erpodiaceae		1	2				3
Erythropalaceae		5	13	18		1	37
Erythroxylaceae	7	15	5	34	1	8	70
Escalloniaceae			13	4	2	4	23
Eucommiaceae		10	1	1			12
Euphorbiaceae	97	714	767	1187	21	32	2818
Euphroniaceae		1	2	3			6
Eupomatiaceae			2	3	2		7
Eupteleaceae		40	1	2			43
Eustichiaceae			2				2
Exormothecaceae			1				1
Fabaceae	1373	3423	1723	3923	344	421	11207
Fabroniaceae			2				2
Fagaceae	1	780	457	461		1	1700
Fissidentaceae		57	22	7			86
Flagellariaceae	1	1		3	4		9
Flatbergiaceae				4			4
Flexitrichaceae		1		1			2
Fontinalaceae		3	2	2			7
Fossombroniaceae			2	41			43
Fouquieriaceae		1	4	2			7
Francoaceae	5		7	9		3	24
Frankeniaceae		5	7	9			21
Fritschiellaceae		1					1
Frullaniaceae		3	283	17			303
Funariaceae		5	7	58			70
Garryaceae	1	17	5	4			27
Geissolomataceae			3	3			6
Gelsemiaceae		4	3	6			13
Gentianaceae	5	593	582	245	3		1428
Geocalycaceae			5	9			14
Geraniaceae	21	39	469	305	1	1	836
Gerrardinaceae	1			1			2
Gesneriaceae	2	1482	328	87	4	3	1906
Gigaspermaceae			3	8			11
Ginkgoaceae		11	7	80	1		99
Gisekiaceae		12	37	2			51
Gleicheniaceae	1	84	8	22	17		132
Gnetaceae		10	57	79			146
Goebeliellaceae			2				2
Golenkiniaceae				2			2
Gomortegaceae		3		2			5
Gonatozygaceae			4	5	1		10
Goodeniaceae		7	13	28	2		50
Goupiaceae			5				5
Grimmiaceae		86	13	5			104
Griseliniaceae				1	2		3
Grossulariaceae		33	13	133			179
Grubbiaceae		5	1	3			9
Guamatelaceae				5			5
Gunneraceae		17	36	6	3		62
Gymnomitriaceae		2	16	32			50
Gyrostemonaceae			1		1		2
Gyrothyraceae			1	2			3
Haematococcaceae		50	14	4	1	1	70
Haemodoraceae	2	2	5	17			26
Halimedaceae		10	44	9	31	11	105
Halophytaceae		2	3				5
Haloragaceae		29	71	82	3		185
Hamamelidaceae	3	178	5	68	3	91	348
Hanguanaceae		4	4	4			12
Haplomitriaceae		10	4	9			23
Harpanthaceae			1	2			3
Hedwigiaceae			1	3			4
Heliconiaceae		19	8	90			117
Helicophyllaceae			1				1
Heliotropiaceae		34	26	46	1		107
Helodiaceae		2		1			3
Helwingiaceae		7	2	1			10
Hemidictyaceae			1	2			3
Herbertaceae		1	69	6			76
Hernandiaceae	1	6	1	15	1		24
Herzogianthaceae				2			2
Himantandraceae		1	1	3	1		6
Hookeriaceae		1	4	4			9
Hoplestigmataceae			1				1
Huaceae			3	5			8
Humiriaceae		2	8	6		1	17
Hyacinthaceae	92	34	298	43			467
Hydatellaceae			2	63	1		66
Hydrangeaceae	2	278	5	113			398
Hydrocharitaceae	111	256	90	297	127		881
Hydrodictyaceae		5	12	133		1	151
Hydroleaceae				7			7
Hydrophyllaceae			10	108			118
Hydrostachyaceae		7	1	12			20
Hylocomiaceae		42	12	4			58
Hymenophyllaceae		325	184	200	27	10	746
Hymenophytaceae			1	2			3
Hypericaceae	3	55	62	168	1	10	299
Hypnaceae		86	10	5			101
Hypnodendraceae			26	10			36
Hypodematiaceae		12	1	2			15
Hypodontiaceae			2	3			5
Hypopterygiaceae		2	7	5			14
Hypoxidaceae	1	16	24	16	1		58
Icacinaceae	2	15	12	35			64
Iridaceae	61	175	436	159	4	22	857
Irvingiaceae		5	15	5	1		26
Isoetaceae		359	58	169		5	591
Iteaceae		12	2	8			22
Ixioliriaceae			4	3			7
Ixonanthaceae		9	10	6			25
Jackiellaceae			1	3			4
Jamesoniellaceae			23	1			24
Jocheniaceae				1			1
Joinvilleaceae			1	4	4		9
Jubulaceae		5	13	6			24
Juglandaceae	2	188	19	127			336
Juncaceae	3	13	165	341	1		523
Juncaginaceae	3	3	15	32	1		54
Jungermanniaceae		3	175	18			196
Kewaceae		2	1	4			7
Klebsormidiaceae			60	42	6		108
Koliellaceae			1	4	1		6
Kornmanniaceae			1	8	1		10
Kraftionemaceae					1		1
Krameriaceae			4	8			12
Lacistemataceae		2	2	5		2	11
Lamiaceae	111	1785	681	974	44	11	3606
Lanariaceae			1	3			4
Lardizabalaceae		77	1	6			84
Lauraceae	18	1125	186	371	66	77	1843
Laxmanniaceae					1		1
Lecythidaceae	2	26	122	43	2	4	199
Leeaceae		15	1	5			21
Leiosporocerotaceae				6			6
Lejeuneaceae		375	797	42		2	1216
Lembophyllaceae		1	1	3			5
Lennoaceae			2	6			8
Lentibulariaceae		14	38	99	15	137	303
Lepicoleaceae			4	3			7
Lepidobotryaceae			2				2
Lepidolaenaceae			11	7			18
Lepidoziaceae		5	8	17	203		233
Leptodontaceae		4	3				7
Leptostomataceae			3	2			5
Lepyrodontaceae			3				3
Leskeaceae		15	1	3			19
Leucobryaceae		90	158	20			268
Leucodontaceae		14	60	3			77
Leucomiaceae			2				2
Liliaceae	2	542	178	158			880
Limeaceae	1	5	1	11			18
Limnanthaceae			1	7			8
Linaceae	2	4	71	94	1	2	174
Linderniaceae		32		24			56
Lindsaeaceae		24	13	19	1		57
Loasaceae		27		37		3	67
Loganiaceae	28	33	46	41	5	29	182
Lomariopsidaceae		10	7	9		1	27
Lonchitidaceae				4			4
Lophiocarpaceae		2	1	1			4
Lophocoleaceae		2	125	12	1		140
Lophopyxidaceae			2	1			3
Lophoziaceae			7	7			14
Loranthaceae	3	161	4	220	6		394
Lowiaceae		2	1	8			11
Loxsomataceae		1		3			4
Lunulariaceae			1	3			4
Lycopodiaceae		86	240	210	42		578
Lygodiaceae		12	11	8	3	3	37
Lythraceae	3	250	15	130	1	6	405
Macarthuriaceae		2		2			4
Magnoliaceae	1	468	20	71	1	2	563
Makinoaceae			1	2			3
Malpighiaceae	7	15	11	505		16	554
Malvaceae	111	841	322	646	29	28	1977
Mamiellaceae			20	6	1		27
Marantaceae	1	2	24	127			154
Marattiaceae		28	70	36	1		135
Marcgraviaceae		2	16	15			33
Marchantiaceae		19	39	3	1		62
Marsileaceae		4	2	259			265
Marsupiomonadaceae		5		4			9
Martyniaceae		1		10			11
Mastigophoraceae		1	4	2	2		9
Matoniaceae		5		5			10
Maundiaceae			2	1			3
Mayacaceae			2	4			6
Mazaceae		31		4	1		36
Meesiaceae		3	74	4			81
Melanthiaceae		522	16	115		1	654
Melastomataceae	4	336	61	604	3	25	1033
Meliaceae	25	203	208	237	18	29	720
Menispermaceae	6	270	10	111	10	1	408
Menyanthaceae		27	9	85			121
Mesostigmataceae			1	4			5
Mesotaeniaceae			36	18			54
Metaxyaceae			26	5			31
Meteoriaceae		5	2	2			9
Metteniusaceae	2	16	10	19	1		48
Metzgeriaceae		16	5	8			29
Micromitriaceae			1				1
Microsporaceae				3			3
Microteaceae		2		1			3
Misodendraceae				4			4
Mitteniaceae				2			2
Miyabeaceae		3					3
Mizutaniaceae		3					3
Mniaceae		144	29	13			186
Moerckiaceae		1		3			4
Molluginaceae	3	41	5	85			134
Monimiaceae	1		17	48	9	33	108
Monocarpaceae					11		11
Monocleaceae			2	7			9
Monomastigaceae		1		2			3
Monosoleniaceae			1				1
Monostromataceae		8		120	2		130
Montiaceae		9	14	119	3		145
Montiniaceae			3	2			5
Moraceae	108	730	153	592	6	34	1623
Moringaceae	33	10	32	6			81
Muntingiaceae		4	4	8			16
Musaceae	1	259	276	33	1	2	572
Mychonastaceae		1	1	11	1		14
Myliaceae		1	4	3			8
Myodocarpaceae				5			5
Myricaceae	7	16	22	54			99
Myristicaceae		96	36	84	2	1	219
Myrothamnaceae	4		3	3			10
Myrtaceae	48	282	125	343	215	133	1146
Myuriaceae		2		2			4
Namaceae			3	7			10
Nanodeaceae				4			4
Nartheciaceae		30	17	13			60
Neckeraceae		9	5	5			19
Nelumbonaceae		30	4	8			42
Neochloridaceae		1		10	1		12
Neohodgsoniaceae			1	1			2
Neotrichocoleaceae		3	3	3			9
Nepenthaceae		74	2	5			81
Nephrolepidaceae	1	10	28	19	1		59
Neuradaceae	1	1	7				9
Nitrariaceae	1	28	7	1	3		40
Nothofagaceae		29	5	1	11		46
Notoscyphaceae		1	1				2
Notothyladaceae		7	27	27			61
Nyctaginaceae	7	46	19	127	2	16	217
Nymphaeaceae	1	39	29	57	1		127
Nyssaceae		83	2	28			113
Ochnaceae	11	11	139	42	8	5	216
Octoknemaceae			2	1			3
Oedipodiaceae			2	3			5
Olacaceae	3	5	12	6			26
Oleaceae	37	231	335	145	47	1	796
Oleandraceae		5	3	6		3	17
Onagraceae	2	41	175	368	2	4	592
Oncothecaceae			2	2			4
Onocleaceae		30	8	30			68
Oocystaceae		29		8	1		38
Ophioglossaceae		94	4	165	1		264
Opiliaceae	1	51	5	14	1	1	73
Orchidaceae	281	4259	861	2105	50	281	7837
Orobanchaceae	2	904	382	761	3		2052
Orthodontiaceae			8	8			16
Orthotrichaceae		122	182	7			311
Osmundaceae	1	95	1	98			195
Ostreobiaceae		24	45	29	7	22	127
Oxalidaceae	4	40	50	83	1	3	181
Oxymitraceae			1				1
Paeoniaceae		67	7	7			81
Pallaviciniaceae		2	2	33			37
Palmellaceae				1			1
Palmellopsidaceae		1					1
Palmophyllaceae				1			1
Pandaceae		10	12	15			37
Pandanaceae	2	44	72	28	5	1	152
Papaveraceae	6	258	84	410			758
Paracryphiaceae		3	3	3	3		12
Passifloraceae	5	114	31	137	3	245	535
Paulowniaceae	1	29	1				31
Pedaliaceae	3	5	3	22			33
Pedinomonadaceae			1	11			12
Pelliaceae			6	25			31
Penaeaceae	7		66	7			80
Peniaceae			8	6			14
Pennantiaceae			2	2	1		5
Pentadiplandraceae		2		1			3
Pentaphragmataceae			1				1
Pentaphylacaceae		104	15	18	1		138
Penthoraceae		2	1	7			10
Peraceae	10	2	3	10		3	28
Peridiscaceae			7	3			10
Perssoniellaceae			1				1
Petalophyllaceae				4			4
Petenaeaceae			2				2
Petermanniaceae			1	6			7
Petiveriaceae		2	3	23			28
Petrosaviaceae	2	2	1	6			11
Phacotaceae		6		2			8
Phellinaceae			4				4
Philesiaceae			2	6			8
Philydraceae		3		16	1		20
Phrymaceae		18	3	71	3		95
Phycolepidoziaceae			1				1
Phyllanthaceae	29	321	263	163	17	34	827
Phyllodrepaniaceae			1				1
Phyllonomaceae			1	1			2
Phyllosiphonaceae		1					1
Phyllothalliaceae			1	1			2
Phymatocerotaceae				3			3
Physenaceae		4					4
Phytolaccaceae	3	12	10	31		7	63
Picramniaceae			2	50	2	4	58
Picrodendraceae	3	4	7	13	6		33
Pilotrichaceae			1	1			2
Pinaceae	2	932	216	959	10		2119
Piperaceae	3	248	9	209	4	16	489
Pithophoraceae				1			1
Pittosporaceae	6	12	3	24	4		49
Plagiochilaceae		2	233	9	28	1	273
Plagiogyriaceae		12	1	4			17
Plagiotheciaceae		45	107				152
Plantaginaceae	8	147	316	658	26		1155
Platanaceae	1	6	2	16			25
Pleuroziaceae		1	5	4			10
Plocospermataceae			2	1			3
Plumbaginaceae	7	56	256	29	51	1	400
Poaceae	314	4104	3170	6437	516	144	14685
Podocarpaceae	4	52	143	212	199	300	910
Podostemaceae		26	2	132			160
Polemoniaceae		1	13	153		1	168
Polygalaceae	177	40	87	99	9	3	415
Polygonaceae	8	1065	288	810	5	4	2180
Polyphysaceae			2	9	2		13
Polypodiaceae	1	1165	626	577	29	327	2725
Polytrichaceae		19	197	67	1	1	285
Pontederiaceae		13		48			61
Porellaceae		6	250	9			265
Portulacaceae	1	17	3	36			57
Posidoniaceae			1	3	1		5
Potamogetonaceae		372	79	238	24		713
Pottiaceae	14	80	480	15			589
Prasinococcaceae		1		5	1		7
Prasiolaceae			86	40	39	1	166
Primulaceae	9	862	254	371	17	18	1531
Prionodontaceae				1			1
Proteaceae	248	26	42	167	361	6	850
Protosiphonaceae				2			2
Pseudocodiaceae		1	7	1	2		11
Pseudoditrichaceae		1					1
Pseudolepicoleaceae			7	4			11
Pseudomuriellaceae				14	1		15
Psilotaceae		9		10	3		22
Pteridaceae	2	992	114	1280	22	125	2535
Pteridryaceae		26					26
Pterigynandraceae		3	1				4
Pterobryaceae		3	3	1			7
Pterobryellaceae			11	1			12
Ptilidiaceae			141	5			146
Ptychomitriaceae		5	1	1			7
Ptychomniaceae			32	2			34
Pulchrinodaceae			2				2
Putranjivaceae	5	23	43	24	1		96
Pycnococcaceae			2	2			4
Pylaisiaceae		14	2	3			19
Pylaisiadelphaceae		194	4	3		4	205
Pyramimonadaceae			1				1
Quillajaceae		2					2
Racopilaceae		1	4	6			11
Radiococcaceae				8			8
Radulaceae		12	10	9	194		225
Ranunculaceae	5	1016	407	941	10	4	2383
Rapateaceae			6	19			25
Regmatodontaceae		1					1
Resedaceae	3	23	52	24			102
Restionaceae	69	1	439	6	106		621
Resultomonadaceae			1				1
Rhabdodendraceae		2	4	1			7
Rhabdoweisiaceae		5	9	3		1	18
Rhachidosoraceae		9	1				10
Rhachitheciaceae		1					1
Rhacocarpaceae			2	2			4
Rhamnaceae	30	136	145	190	13	5	519
Rhizogoniaceae			18	18			36
Rhizophoraceae	5	324	46	78	1		454
Rhytidiaceae		3	1	1			5
Ricciaceae		1	6	4	56	1	68
Riellaceae				2			2
Ripogonaceae		2	4	7	4		17
Roridulaceae			1	1			2
Rosaceae	43	2064	729	2562	7	8	5413
Rotundellaceae				3			3
Rousseaceae		2	7	4	1		14
Rubiaceae	165	2112	3407	1108	40	67	6899
Rutaceae	114	390	195	331	316	28	1374
Rutenbergiaceae			2				2
Sabiaceae		104	6	57		1	168
Saccolomataceae			3	7	1		11
Salicaceae	35	1297	778	972	6	12	3100
Salvadoraceae	6	6	4	4			20
Salviniaceae		6	3	46	1		56
Santalaceae	8	18	9	25	4		64
Sapindaceae	70	818	234	478	145	29	1774
Sapotaceae	22	79	247	140	15	97	600
Sarcobataceae		2	2	2			6
Sarcolaenaceae			47	2			49
Sarraceniaceae		2	16	10	1		29
Saulomataceae			1				1
Saururaceae		12	3	17			32
Saxifragaceae	2	255	168	516			941
Scapaniaceae		16	172	14			202
Scenedesmaceae		98	26	79		14	217
Scheuchzeriaceae			7	6			13
Schisandraceae		227	5	30			262
Schistochilaceae		4	47	7			58
Schistostegaceae			2	1			3
Schizaeaceae	1	2	10	7		8	28
Schizochlamydaceae				3			3
Schizomeridaceae				3			3
Schlegeliaceae			1	5			6
Schoepfiaceae		7		12		22	41
Schroederiaceae				2			2
Sciadopityaceae		4		1	1		6
Scorpidiaceae			4	1			5
Scotinosphaeraceae		1					1
Scouleriaceae				2			2
Scrophulariaceae	32	58	43	88	4		225
Selaginellaceae	1	373	326	59			759
Selenastraceae		14		13		7	34
Seligeriaceae		2	3	3			8
Sematophyllaceae		36	27	2		56	121
Setchellanthaceae				6			6
Simaroubaceae	3	47	23	138	9		220
Simmondsiaceae	2	3	1	5			11
Siparunaceae			11	17		2	30
Siphonocladaceae			1				1
Sladeniaceae		9	3				12
Smilacaceae		380	14	90	1		485
Solanaceae	74	790	176	856	14	25	1935
Solenostomataceae		1	17	42			60
Sphaerocarpaceae		9	1	3			13
Sphaeropleaceae				10			10
Sphaerosepalaceae	1		3	1			5
Sphagnaceae		4	57	244			305
Sphenocleaceae				1			1
Splachnaceae		3	3	125			131
Spondylomoraceae		8					8
Stachyuraceae		15	3	6			24
Staphyleaceae		20	4	69			93
Stegnospermataceae		2		5			7
Stemonaceae	4	39	3	7	1		54
Stemonuraceae		14	7	12	3		36
Stereodontaceae		3					3
Stereophyllaceae		3	2				5
Stilbaceae	13		4	3			20
Strasburgeriaceae			1	3			4
Strelitziaceae	6	5	1	13			25
Strombosiaceae			28	17		2	47
Stylidiaceae			11		10		21
Styracaceae		98	9	25		6	138
Surianaceae	2	7	5	2	2		18
Symphyodontaceae		5					5
Symplocaceae		67	12	10	3	6	98
Taccaceae	5	62	4	19	1	1	92
Takakiaceae		4	1	6			11
Talinaceae		15	1	7			23
Tamaricaceae	5	30	8	18			61
Tapisciaceae		5		3			8
Targioniaceae			2	3			5
Taxaceae		475	16	20	11		522
Taxiphyllaceae		2	2	1			5
Tecophilaeaceae	2		63	3			68
Tectariaceae		315	8	21	1	24	369
Tetrabaenaceae	1	6	5				12
Tetrachondraceae			3	5	2		10
Tetramelaceae		6		6			12
Tetrameristaceae			6	4			10
Tetraphidaceae		3	6	6			15
Tetrasporaceae				2			2
Theaceae		643	10	87		1	741
Theliaceae			1				1
Thelypteridaceae		188	23	116	2	1	330
Thesiaceae	7	4	9	12			32
Thismiaceae			1	1			2
Thomandersiaceae			3				3
Thuidiaceae		29	1	5			35
Thurniaceae			1	5			6
Thymelaeaceae	288	218	31	59	60	3	659
Thyrsopteridaceae			3	1			4
Ticodendraceae		2		1			3
Tiganophytaceae			1				1
Timmiaceae		4	32	33			69
Tofieldiaceae		20	20	50			90
Torricelliaceae		5		6			11
Tovariaceae			1				1
Trachylomataceae		1	2				3
Trebouxiaceae		2	49	250	1		302
Trentepohliaceae		5	263	4		6	278
Treubariaceae				4			4
Treubiaceae		1	1	6			8
Trichocoleaceae		19	7	4			30
Trichotemnomataceae			1	1			2
Trigoniaceae		1	1	10			12
Trimeniaceae				3			3
Triuridaceae			1	3			4
Trochodendraceae		10	2	8			20
Tropaeolaceae	5	1	15	2			23
Tumidellaceae				1			1
Typhaceae	2	63	31	97	23		216
Udoteaceae		56	29	91	95		271
Ulmaceae	2	144	34	90			270
Ulotrichaceae		1		111			112
Ulvaceae		279	142	612	624		1657
Ulvellaceae		3	2	1			6
Uronemataceae		3		2	1		6
Urticaceae	14	573	44	231	40	12	914
Vahliaceae			2	2			4
Valoniaceae					1		1
Velloziaceae	6	3	59	7	2	49	126
Verbenaceae	19	67	11	237	5	9	348
Vetaformataceae			1				1
Violaceae	13	60	107	294	24	2	500
Viscaceae	1	11	13	106	4		135
Vitaceae	20	785	123	413	132		1473
Vochysiaceae			19	29		4	52
Volvocaceae		259	11	23		2	295
Wellstediaceae			3	1			4
Welwitschiaceae		1	3	5			9
Wiesnerellaceae			2				2
Winteraceae			1	26	2	1	30
Woodsiaceae		33	10	35			78
Xeronemataceae			2	4			6
Ximeniaceae	5	3		11	1	1	21
Xyridaceae			3	34			37
Zamiaceae	361	45	216	103	21	1	747
Zingiberaceae	1	1030	28	107	4		1170
Zosteraceae	1	16	26	22	2		67
Zygnemataceae		55	26	293	72		446
Zygophyllaceae	31	110	40	57		15	253
(blank)
Grand Total	8022	80853	51120	76602	7138	5193	228928

## Sheet: Sheet2
South Africa	6461
Nigeria	256
Egypt	735
Tunisia	83
Mali	1
Kenya	476
